# Supplementary material for: Identification of Functional Networks of Estrogen- and c-Myc-Responsive Genes and Their Relationship to Response to Tamoxifen Therapy in Breast Cancer
Source: PLoS One. 2008 Aug 20;3(8):e2987. doi: 10.1371/journal.pone.0002987 (PMC2496892; doi:10.1371/journal.pone.0002987)
Supplement: Table S1 — Estrogen-regulated genes (0.46 MB XLS) [file pone.0002987.s001.xls]

## Sheet: Notes
Notes
The list of genes includes the most highly estrogen-regulated probeset where there are multiple probesets
The Benjamini and Yekutieli adjustment for multiple-hypothesis comparisons was used to generate penalized t-statistics.
NA = Expression below threshhold filter (intensity = 100)
E2^Myc = E2 not Myc
E2+ Myc = E2 and Myc

## Sheet: Genes
Probe.Set.ID	UniGene.ID	Gene.Title	Gene symbol	Adj pval E2	Relative expression E2	Adj pval Myc	Relative expression Myc	Adj pval Zip	Relative expression Zip	Category	UP=1, down = -1
213237_at	Hs.129061	Similar to TSG118.1 protein	---	0.00752652	1.50213	0.000297039	1.79626	1	1.07912	E2+Myc	1
65588_at	Hs.400876	LOC388796	---	0.000642866	1.76995	1.29679e-06	3.716	NA	NA	E2+Myc	1
226943_at	Hs.42547	LOC387881	---	0.00701073	1.43709	6.05472e-05	1.91887	1	1.0391	E2+Myc	1
235117_at	Hs.105223	CDNA clone MGC:61554 IMAGE:6174351, complete cds	---	0.000133964	3.86879	2.16045e-05	4.60432	NA	NA	E2+Myc	1
243532_at	---	---	---	0.00269988	2.41329	7.05725e-05	3.75466	NA	NA	E2+Myc	1
219031_s_at	---	---	---	0.00180246	2.15029	4.23716e-05	3.20462	1	0.995116	E2+Myc	1
229144_at	---	---	---	0.00137703	1.90555	0.00177893	1.71048	1	1.19176	E2+Myc	1
221514_at	---	---	---	0.000228801	1.82575	3.03691e-06	2.8222	1	1.11342	E2+Myc	1
225580_at	---	---	---	0.00204965	1.82175	0.000691077	1.84593	1	1.08466	E2+Myc	1
236623_at	Hs.334714	Hypothetical protein MGC16179	---	0.00108389	0.594295	0.000302866	0.579377	1	0.882888	E2+Myc	-1
230913_at	Hs.418279	Full length insert cDNA clone ZE12B03	---	0.00095392	0.391344	0.00259889	0.498096	1	1.11255	E2+Myc	-1
223366_at	Hs.434957	Clone IMAGE:3618365, mRNA	---	0.00439072	0.485721	0.00484747	0.537236	1	0.900167	E2+Myc	-1
225221_at	Hs.24758	CDNA FLJ32068 fis, clone OCBBF1000114	---	0.00579683	0.638546	0.00137696	0.612262	1	0.955421	E2+Myc	-1
227396_at	Hs.374451	CDNA clone IMAGE:6085450, partial cds	---	0.0016999	0.560479	0.00557989	0.658693	1	1.02104	E2+Myc	-1
227290_at	Hs.60257	CDNA clone IMAGE:5166886, partial cds	---	0.000601182	0.564246	0.0013412	0.645553	1	0.950465	E2+Myc	-1
229623_at	---	---	---	0.00597941	0.645114	0.000242355	0.535416	1	1.00961	E2+Myc	-1
218284_at	---	---	---	0.0046519	0.581921	9.36273e-05	0.427615	1	0.852332	E2+Myc	-1
235079_at	---	---	---	0.00718668	0.458785	0.00370791	0.468339	1	0.874587	E2+Myc	-1
228554_at	Hs.32405	MRNA; cDNA DKFZp686A0815 (from clone DKFZp686A0815)	---	8.35212e-08	19.186	NA	NA	NA	NA	E2^Myc	1
231431_s_at	Hs.16346	LOC388114	---	0.00124806	1.72508	NA	NA	NA	NA	E2^Myc	1
237031_at	Hs.146276	Hypothetical gene supported by BC026292	---	1.45332e-05	10.5075	NA	NA	NA	NA	E2^Myc	1
227019_at	Hs.288905	Hypothetical gene supported by AK125122	---	4.94762e-05	4.59985	NA	NA	NA	NA	E2^Myc	1
1560620_at	Hs.372902	Clone IMAGE:5729672, mRNA	---	3.75123e-05	2.36526	NA	NA	NA	NA	E2^Myc	1
226773_at	Hs.43744	CDNA FLJ35131 fis, clone PLACE6008824	---	1.44891e-05	7.53921	NA	NA	NA	NA	E2^Myc	1
230263_s_at	Hs.293748	CDNA FLJ26063 fis, clone PRS04788	---	0.00180246	1.65943	0.206459	0.822096	1	1.01619	E2^Myc	1
242617_at	---	---	---	1.5696e-05	4.22774	1	0.959023	1	0.929501	E2^Myc	1
230082_at	---	---	---	0.000110905	2.8722	NA	NA	NA	NA	E2^Myc	1
235579_at	---	---	---	0.000249359	2.14917	0.0203309	1.39155	1	0.890801	E2^Myc	1
243013_at	---	---	---	0.00689678	1.94739	1	0.911727	1	0.759312	E2^Myc	1
235247_at	---	---	---	0.00228052	1.74176	0.000849045	0.571336	1	0.918432	E2^Myc	1
226134_s_at	---	---	---	0.000292431	1.73915	0.00157704	0.693833	1	1.04461	E2^Myc	1
235324_at	---	---	---	0.00597941	1.67825	NA	NA	NA	NA	E2^Myc	1
225716_at	---	---	---	0.00168002	1.50834	0.0450532	1.23412	1	0.998196	E2^Myc	1
1555832_s_at	Hs.4055	MRNA; cDNA DKFZp564C2063 (from clone DKFZp564C2063)	---	0.00435522	0.425393	0.0140757	0.537094	1	0.839247	E2^Myc	-1
1558529_s_at	Hs.380737 /// Hs.512045	LOC401440 /// CDNA FLJ43681 fis, clone TBAES2001229, moderately similar to 60S ribosomal protein L23a	---	0.000455901	0.463076	0.0177397	0.687622	1	0.964638	E2^Myc	-1
231296_at	Hs.405966	LOC392620	---	0.00365596	0.61882	0.0970309	0.784745	1	1.04871	E2^Myc	-1
227500_at	Hs.34790	Hypothetical gene supported by AK123535	---	0.00480439	0.483757	0.0329008	0.62741	1	0.742462	E2^Myc	-1
236616_at	Hs.199671	CDNA FLJ41623 fis, clone CTONG3009227	---	0.00206231	0.534603	1	1.09441	1	1.13412	E2^Myc	-1
239847_at	Hs.105791	CDNA clone IMAGE:6186815, partial cds	---	0.00848	0.596897	0.0150155	0.660535	1	0.939054	E2^Myc	-1
227331_at	---	---	---	0.00933017	0.709463	1	0.967572	1	0.911598	E2^Myc	-1
229796_at	---	---	---	0.00477768	0.688748	0.32514	0.858353	1	0.996809	E2^Myc	-1
230483_at	---	---	---	0.00106811	0.580224	0.11606	0.803625	1	1.00387	E2^Myc	-1
229134_at	---	---	---	0.00774211	0.570851	0.846993	0.824328	0.84852	1.47593	E2^Myc	-1
207826_s_at	---	---	---	0.00841058	0.5426	0.0619583	0.679971	1	0.858812	E2^Myc	-1
229281_at	---	---	---	0.000623684	0.332065	NA	NA	NA	NA	E2^Myc	-1
209459_s_at	Hs.1588	4-aminobutyrate aminotransferase	ABAT	0.00722822	1.53303	3.41683e-05	0.428568	1	0.948556	E2^Myc	1
209380_s_at	Hs.34744	ATP-binding cassette, sub-family C (CFTR/MRP), member 5	ABCC5	0.00145463	0.539794	0.11606	1.29632	1	1.04767	E2^Myc	-1
201873_s_at	Hs.12013	ATP-binding cassette, sub-family E (OABP), member 1	ABCE1	4.65869e-05	2.53187	4.55927e-06	3.26141	1	1.17209	E2+Myc	1
209247_s_at	Hs.438823	ATP-binding cassette, sub-family F (GCN20), member 2	ABCF2	0.00217791	1.6665	0.00014912	1.93146	1	1.06656	E2+Myc	1
204567_s_at	Hs.369055	ATP-binding cassette, sub-family G (WHITE), member 1	ABCG1	0.000347588	0.488764	0.0243851	0.728404	1	1.02877	E2^Myc	-1
209735_at	Hs.194720	ATP-binding cassette, sub-family G (WHITE), member 2	ABCG2	0.00054848	1.97563	1	1.03159	1	1.18479	E2^Myc	1
228490_at	Hs.412022	abhydrolase domain containing 2	ABHD2	0.000263217	2.52701	NA	NA	NA	NA	E2^Myc	1
202003_s_at	Hs.172506	acetyl-Coenzyme A acyltransferase 2 (mitochondrial 3-oxoacyl-Coenzyme A thiolase)	ACAA2	0.00689678	0.571974	0.00367458	0.58242	1	0.957236	E2+Myc	-1
204498_s_at	Hs.20196	adenylate cyclase 9	ADCY9	0.000263217	2.05352	1	1.12196	NA	NA	E2^Myc	1
206128_at	Hs.123022	adrenergic, alpha-2C-, receptor	ADRA2C	0.000240638	0.58033	1	0.97953	1	1.04995	E2^Myc	-1
210250_x_at	Hs.75527	adenylosuccinate lyase	ADSL	0.00395582	1.48387	7.7748e-05	1.85963	1	1.09792	E2+Myc	1
228969_at	Hs.226391	anterior gradient 2 homolog (Xenopus laevis)	AGR2	0.00107222	2.97342	NA	NA	NA	NA	E2^Myc	1
229354_at	---	aryl-hydrocarbon receptor repressor	AHRR	0.000249892	0.40247	NA	NA	1	1.29818	E2^Myc	-1
212543_at	Hs.422550	absent in melanoma 1	AIM1	0.00246979	0.624367	0.174263	0.819926	1	1.03741	E2^Myc	-1
204347_at	Hs.10862	adenylate kinase 3	AK3	0.0016999	1.70721	0.000441749	1.76231	1	0.98552	E2+Myc	1
203545_at	Hs.440117	asparagine-linked glycosylation 8 homolog (yeast, alpha-1,3-glucosyltransferase)	ALG8	0.00218712	1.54073	1	1.03608	1	1.07182	E2^Myc	1
201196_s_at	Hs.159118	adenosylmethionine decarboxylase 1	AMD1	6.68234e-05	2.68995	1.09938e-05	3.0862	1	1.14086	E2+Myc	1
212360_at	Hs.82927	adenosine monophosphate deaminase 2 (isoform L)	AMPD2	0.000524707	1.61584	4.19303e-06	2.47585	1	0.954672	E2+Myc	1
225521_at	Hs.530379	anaphase promoting complex subunit 7	ANAPC7	0.00276148	1.89633	0.0137897	1.54177	NA	NA	E2^Myc	1
231714_s_at	Hs.130858	adaptor-related protein complex 4, beta 1 subunit	AP4B1	0.00569691	1.57812	0.00177704	1.61406	1	1.08708	E2+Myc	1
225173_at	Hs.413282	Rho GTPase activating protein 18	ARHGAP18	0.00242206	0.509598	0.0247402	0.666893	1	0.941898	E2^Myc	-1
37117_at	Hs.102336	Rho GTPase activating protein 8	ARHGAP8	0.00509855	0.549489	0.356888	0.784694	1	1.00793	E2^Myc	-1
204589_at	Hs.200598	AMP-activated protein kinase family member 5	ARK5	0.00334936	0.44937	0.0256043	0.604057	1	1.11066	E2^Myc	-1
202641_at	Hs.182215	ADP-ribosylation factor-like 3	ARL3	0.000613311	1.73061	0.0726723	0.801494	1	0.997905	E2^Myc	1
1555281_x_at	Hs.102708	armadillo repeat containing 8	ARMC8	0.000476882	2.44668	NA	NA	NA	NA	E2^Myc	1
230619_at	Hs.131494	aryl hydrocarbon receptor nuclear translocator	ARNT	0.00928505	0.598165	0.000239764	0.454268	1	1.05863	E2+Myc	-1
202986_at	Hs.6111	aryl-hydrocarbon receptor nuclear translocator 2	ARNT2	0.000905858	0.453648	0.0027775	0.561639	1	1.09405	E2+Myc	-1
218862_at	Hs.300063	ankyrin repeat and SOCS box-containing 13	ASB13	0.00429387	2.26705	0.0279435	1.69928	1	0.930583	E2^Myc	1
218782_s_at	Hs.298646	ATPase family, AAA domain containing 2	ATAD2	0.000601182	2.62587	1	1.01635	1	0.684672	E2^Myc	1
218987_at	Hs.272210	activating transcription factor 7 interacting protein	ATF7IP	0.00529371	0.695516	0.120961	0.829578	1	1.01606	E2^Myc	-1
230875_s_at	Hs.29189	ATPase, Class VI, type 11A	ATP11A	0.00293709	2.72333	NA	NA	1	1.49932	E2^Myc	1
209281_s_at	Hs.20952	ATPase, Ca++ transporting, plasma membrane 1	ATP2B1	0.00270451	0.633568	0.00122837	0.639164	1	1.00215	E2+Myc	-1
226771_at	Hs.43577	ATPase, Class I, type 8B, member 2	ATP8B2	0.00300783	0.633885	2.31662e-05	0.435017	1	0.930289	E2+Myc	-1
209902_at	Hs.77613	ataxia telangiectasia and Rad3 related	ATR	0.00590528	1.94389	0.00170031	2.02659	1	1.04742	E2+Myc	1
211379_x_at	Hs.418062	UDP-Gal:betaGlcNAc beta 1,3-galactosyltransferase, polypeptide 3	B3GALT3	0.00246979	2.993	1	1.15309	1	0.997931	E2^Myc	1
211475_s_at	Hs.377484	BCL2-associated athanogene	BAG1	0.000383932	2.09122	0.170943	1.26215	1	1.02798	E2^Myc	1
203728_at	Hs.93213	BCL2-antagonist/killer 1	BAK1	0.000539488	0.404277	0.217908	0.749981	1	1.13666	E2^Myc	-1
211692_s_at	Hs.87246	BCL2 binding component 3 /// BCL2 binding component 3	BBC3	0.0049737	0.690846	1	0.96667	1	0.930832	E2^Myc	-1
204032_at	Hs.201993	breast cancer anti-estrogen resistance 3	BCAR3	0.00928955	0.608848	0.262352	0.787821	1	1.09709	E2^Myc	-1
227322_s_at	Hs.337008	BRCA2 and CDKN1A interacting protein	BCCIP	0.00102606	1.59868	3.79497e-05	1.94494	1	0.946774	E2+Myc	1
203685_at	Hs.79241	B-cell CLL/lymphoma 2	BCL2	0.00725341	2.02362	1	0.916034	1	1.46989	E2^Myc	1
204908_s_at	Hs.31210	B-cell CLL/lymphoma 3	BCL3	0.000341982	0.409321	0.000116422	0.411621	1	0.85536	E2+Myc	-1
228241_at	Hs.100686	breast cancer membrane protein 11	BCMP11	0.000250776	26.2469	NA	NA	NA	NA	E2^Myc	1
207618_s_at	Hs.150922	BCS1-like (yeast)	BCS1L	0.00919199	1.50699	6.78359e-06	3.07412	1	1.04098	E2+Myc	1
205780_at	---	BCL2-interacting killer (apoptosis-inducing)	BIK	0.000343259	0.419146	7.68218e-05	0.396655	1	0.831323	E2+Myc	-1
218732_at	Hs.12677	Bcl-2 inhibitor of transcription	Bit1	0.000204668	1.63108	3.03277e-06	2.29817	1	1.10229	E2+Myc	1
207655_s_at	Hs.167746	B-cell linker	BLNK	2.32621e-05	0.347776	3.39424e-05	0.428121	1	0.900359	E2+Myc	-1
211518_s_at	Hs.68879	bone morphogenetic protein 4	BMP4	0.00146342	0.56116	0.000561008	0.561356	1	1.03149	E2+Myc	-1
223376_s_at	Hs.410497	brain protein I3	BRI3	0.00447939	0.643218	0.0355851	0.758535	1	1.04663	E2^Myc	-1
219177_at	Hs.38114	BRIX	BRIX	0.000695121	1.71827	9.97351e-06	2.51175	1	1.1365	E2+Myc	1
200921_s_at	---	---	BTG1	0.00103521	0.454987	8.92839e-05	0.37482	1	0.970479	E2+Myc	-1
201236_s_at	Hs.75462	BTG family, member 2	BTG2	0.000908381	0.23841	1	0.782594	1	1.11869	E2^Myc	-1
201456_s_at	Hs.418533	BUB3 budding uninhibited by benzimidazoles 3 homolog (yeast)	BUB3	0.00209729	1.66845	1	0.998686	1	0.917442	E2^Myc	1
225866_at	Hs.372265	brix domain containing 1	BXDC1	0.00116646	1.74492	1.39798e-05	2.60955	1	1.088	E2+Myc	1
203612_at	Hs.106880	bystin-like	BYSL	3.92181e-05	2.28668	9.97053e-07	3.67414	0.301071	1.38809	E2+Myc	1
218889_at	Hs.74899	chromosome 10 open reading frame 117	C10orf117	0.0029551	2.47295	4.86882e-05	4.285	NA	NA	E2+Myc	1
222464_s_at	Hs.180638	chromosome 10 open reading frame 119	C10orf119	0.00298863	1.60403	0.00652199	1.43877	1	0.983989	E2+Myc	1
218331_s_at	Hs.378826	chromosome 10 open reading frame 18	C10orf18	0.00291011	2.03965	0.0148649	1.61606	1	1.13765	E2^Myc	1
223058_at	Hs.103378	chromosome 10 open reading frame 45	C10orf45	9.00286e-05	0.396409	0.0689379	0.758035	1	0.914105	E2^Myc	-1
223474_at	Hs.179260	chromosome 14 open reading frame 4	C14orf4	0.00257195	0.545023	0.00107411	0.54709	1	1.04718	E2+Myc	-1
212925_at	Hs.439180	chromosome 19 open reading frame 21	C19orf21	0.00671563	0.655074	0.0011442	0.614489	1	0.917666	E2+Myc	-1
225399_at	Hs.440663	chromosome 1 open reading frame 19	C1orf19	0.00846088	1.55766	1	1.07198	1	0.97964	E2^Myc	1
220688_s_at	Hs.463797	chromosome 1 open reading frame 33	C1orf33	7.99818e-05	2.13798	4.30306e-06	2.85249	1	1.03933	E2+Myc	1
203429_s_at	Hs.108636	chromosome 1 open reading frame 9	C1orf9	0.0037308	1.53479	0.0156658	0.742351	1	0.992145	E2^Myc	1
208910_s_at	---	complement component 1, q subcomponent binding protein	C1QBP	0.000593228	1.73393	0.0033593	1.43998	1	0.943395	E2+Myc	1
219443_at	Hs.88367	chromosome 20 open reading frame 13	C20orf13	0.00537608	1.51321	0.000337387	1.73576	1	0.965832	E2+Myc	1
209233_at	Hs.135643	C2f protein	C2F	0.000849046	1.69677	0.00258602	1.4691	1	0.994199	E2+Myc	1
204952_at	Hs.377028	GPI-anchored metastasis-associated protein homolog	C4.4A	0.0049737	0.51226	0.0348778	0.652129	1	0.839881	E2^Myc	-1
223157_at	Hs.8715	chromosome 4 open reading frame 14	C4orf14	0.00988887	0.74138	0.00435183	1.34839	1	1.07352	E2^Myc	-1
219023_at	Hs.435991	chromosome 4 open reading frame 16	C4orf16	0.00839759	1.51146	0.165587	1.24042	1	1.0229	E2^Myc	1
226135_at	Hs.42173	chromosome 6 open reading frame 107	C6orf107	0.00435522	1.36819	0.0686978	1.18981	1	0.984468	E2^Myc	1
209196_at	Hs.436930	chromosome 6 open reading frame 11	C6orf11	0.000644684	1.59569	1.29788e-05	2.10889	1	1.15462	E2+Myc	1
230273_at	Hs.82921	chromosome 6 open reading frame 165	C6orf165	0.0023102	0.535288	0.000149572	0.443346	1	0.803945	E2+Myc	-1
223145_s_at	Hs.201864	chromosome 6 open reading frame 166	C6orf166	0.00537608	0.644935	0.307183	0.830582	1	1.01832	E2^Myc	-1
226490_at	Hs.170162	chromosome 6 open reading frame 63	C6orf63	0.000889908	2.97907	NA	NA	NA	NA	E2^Myc	1
219006_at	Hs.512144	chromosome 6 open reading frame 66	C6orf66	0.000188415	1.92989	1.24699e-06	3.48402	0.210236	1.44146	E2+Myc	1
204215_at	Hs.322404	chromosome 7 open reading frame 23	C7orf23	0.00968909	1.41135	7.23296e-05	1.88952	1	1.11335	E2+Myc	1
228053_s_at	Hs.130774	chromosome 9 open reading frame 105	C9orf105	0.00174349	1.55797	1.66807e-05	2.18096	1	1.00696	E2+Myc	1
212848_s_at	Hs.412286	chromosome 9 open reading frame 3	C9orf3	0.0035201	1.7564	0.71699	0.836545	1	0.8582	E2^Myc	1
228324_at	Hs.257556	chromosome 9 open reading frame 41	C9orf41	0.00443319	1.87059	9.13216e-05	2.66052	NA	NA	E2+Myc	1
219223_at	Hs.119285	chromosome 9 open reading frame 7	C9orf7	0.00630264	0.580789	0.0412461	0.704008	1	0.961205	E2^Myc	-1
218979_at	Hs.284137	chromosome 9 open reading frame 76	C9orf76	0.00334153	1.83659	0.0456785	1.41467	1	0.900627	E2^Myc	1
228774_at	Hs.374421	chromosome 9 open reading frame 81	C9orf81	0.00297391	1.93362	0.00429675	1.71773	NA	NA	E2+Myc	1
218772_x_at	Hs.411925	chromosome 9 open reading frame 87	C9orf87	0.00448219	1.8193	1	0.942421	1	1.08977	E2^Myc	1
219147_s_at	Hs.232459	chromosome 9 open reading frame 95	C9orf95	2.50074e-05	3.2042	0.791114	0.846188	1	0.995641	E2^Myc	1
203963_at	Hs.279916	carbonic anhydrase XII	CA12	2.48839e-05	2.83859	0.00165983	0.623523	1	0.963919	E2^Myc	1
225531_at	Hs.17901	Cdk5 and Abl enzyme substrate 1	CABLES1	0.00649121	0.586897	0.397451	0.803444	1	1.02419	E2^Myc	-1
212757_s_at	Hs.12436	calcium/calmodulin-dependent protein kinase (CaM kinase) II gamma	CAMK2G	0.00683422	0.655231	0.0271062	0.743086	1	0.953519	E2^Myc	-1
228302_x_at	Hs.197922	calcium/calmodulin-dependent protein kinase II	CaMKIINalpha	0.0039998	0.601543	0.000199066	0.498295	1	1.04561	E2+Myc	-1
208838_at	Hs.512638	cullin-associated and neddylation-dissociated 1/TBP-interacting protein	CAND1/TIP120A	0.000622445	1.61204	0.269748	1.15943	1	1.02507	E2^Myc	1
212554_at	Hs.296341	CAP, adenylate cyclase-associated protein, 2 (yeast)	CAP2	0.00107426	2.36284	0.000904417	0.464981	1	0.872555	E2^Myc	1
213373_s_at	Hs.243491	caspase 8, apoptosis-related cysteine protease	CASP8	0.0028394	2.10472	0.0100855	1.70044	1	1.09473	E2^Myc	1
203984_s_at	Hs.329502	caspase 9, apoptosis-related cysteine protease	CASP9	0.00122528	0.608471	1	0.936067	1	0.970236	E2^Myc	-1
200037_s_at	Hs.381189	chromobox homolog 3 (HP1 gamma homolog, Drosophila) /// chromobox homolog 3 (HP1 gamma homolog, Drosophila)	CBX3	0.00683081	1.41115	0.0502142	1.243	1	0.971569	E2^Myc	1
225297_at	Hs.436617	coiled-coil domain containing 5 (spindle associated)	CCDC5	2.48839e-05	3.49061	1	1.175	1	0.99585	E2^Myc	1
208711_s_at	Hs.371468	cyclin D1 (PRAD1: parathyroid adenomatosis 1)	CCND1	0.00305902	2.42172	1	0.875729	1	0.790829	E2^Myc	1
211814_s_at	Hs.408658	cyclin E2	CCNE2	0.000518754	5.85911	1	1.32639	1	0.863404	E2^Myc	1
201947_s_at	Hs.189772	chaperonin containing TCP1, subunit 2 (beta)	CCT2	0.0047532	1.35858	0.0214528	1.23443	1	1.02945	E2^Myc	1
201327_s_at	Hs.82916	chaperonin containing TCP1, subunit 6A (zeta 1)	CCT6A	0.00188557	1.74202	0.00322106	1.55678	1	1.01481	E2+Myc	1
218062_x_at	Hs.3903	CDC42 effector protein (Rho GTPase binding) 4	CDC42EP4	0.003149	0.525482	1	0.839165	1	1.0453	E2^Myc	-1
203968_s_at	Hs.405958	CDC6 cell division cycle 6 homolog (S. cerevisiae)	CDC6	0.000524707	6.25193	0.193265	1.81181	NA	NA	E2^Myc	1
224428_s_at	Hs.435733	cell division cycle associated 7 /// cell division cycle associated 7	CDCA7	0.000227991	8.49761	0.00681004	2.94708	NA	NA	E2+Myc	1
203256_at	Hs.191842	cadherin 3, type 1, P-cadherin (placental)	CDH3	0.00360655	0.589158	0.129752	0.77721	1	0.932332	E2^Myc	-1
202284_s_at	Hs.370771	cyclin-dependent kinase inhibitor 1A (p21, Cip1)	CDKN1A	0.000897441	0.529149	0.0024346	0.623513	1	1.01273	E2+Myc	-1
224596_at	Hs.414728	CDW92 antigen	CDW92	0.00303331	0.706111	0.159831	0.857117	1	1.02835	E2^Myc	-1
203341_at	Hs.135406	CCAAT/enhancer binding protein zeta	CEBPZ	0.00854341	1.54533	1.52577e-05	2.75939	1	1.07623	E2+Myc	1
222497_x_at	Hs.492805	CGI-07 protein	CGI-07	0.00674988	1.57665	1	0.915004	1	0.935432	E2^Myc	1
219037_at	Hs.56043	CGI-115 protein	CGI-115	0.00089775	2.26301	5.93786e-05	2.88274	1	1.31665	E2+Myc	1
223397_s_at	Hs.501513	comparative gene identification transcript 37	CGI-37	0.00288404	1.92862	3.47486e-05	3.04646	1	1.00088	E2+Myc	1
222825_at	Hs.30532	CGI-77 protein	CGI-77	0.00214412	2.05361	0.00097628	2.02209	1	1.18668	E2+Myc	1
223232_s_at	Hs.18376	cingulin	CGN	0.00476154	0.621881	0.013957	0.703866	1	0.91069	E2^Myc	-1
205394_at	Hs.24529	CHK1 checkpoint homolog (S. pombe)	CHEK1	0.000570302	3.3599	0.209053	1.47906	NA	NA	E2^Myc	1
222494_at	---	checkpoint suppressor 1	CHES1	0.00235402	0.556471	1	0.904927	1	1.15803	E2^Myc	-1
204266_s_at	Hs.77221	choline kinase alpha	CHKA	0.00585718	0.570247	1	0.902658	1	0.95055	E2^Myc	-1
230656_s_at	Hs.151001	cirrhosis, autosomal recessive 1A (cirhin)	CIRH1A	0.00150219	1.91544	4.16498e-05	2.62254	1	1.09749	E2+Myc	1
223377_x_at	Hs.8257	cytokine inducible SH2-containing protein	CISH	0.00106811	2.02568	NA	NA	NA	NA	E2^Myc	1
203954_x_at	Hs.25640	claudin 3	CLDN3	0.00740201	0.720426	0.120612	1.19545	0.801498	1.25764	E2^Myc	-1
225439_at	Hs.195870	chronic myelogenous leukemia tumor antigen 66	CML66	0.00225486	1.59567	4.86882e-05	2.05016	1	1.09669	E2+Myc	1
204740_at	Hs.16232	connector enhancer of kinase suppressor of Ras 1	CNKSR1	0.00331269	0.652017	NA	NA	NA	NA	E2^Myc	-1
213243_at	Hs.185585	Cohen syndrome 1	COH1	0.00961517	0.662554	0.0116	0.70354	1	1.09397	E2^Myc	-1
231879_at	Hs.101302	collagen, type XII, alpha 1	COL12A1	0.00150744	7.31437	0.397451	0.524351	1	0.902649	E2^Myc	1
222533_at	Hs.18925	cereblon	CRBN	0.00202376	0.693914	0.000163423	0.63162	1	1.08011	E2+Myc	-1
212695_at	Hs.7278	cryptochrome 2 (photolyase-like)	CRY2	0.00360655	0.577739	0.063344	0.741242	1	0.980435	E2^Myc	-1
208774_at	Hs.528476	casein kinase 1, delta/LOC388434	CSNK1D	0.00569691	0.590572	0.0610049	0.731395	1	1.01115	E2^Myc	-1
203947_at	Hs.180034	cleavage stimulation factor, 3prime pre-RNA, subunit 3, 77kDa	CSTF3	0.00284939	1.38622	3.56911e-05	1.7309	1	0.990459	E2+Myc	1
203445_s_at	Hs.355816	CTD (carboxy-terminal domain, RNA polymerase II, polypeptide A) small phosphatase 2	CTDSP2	0.00122211	0.573766	0.0004163	0.567911	1	0.966768	E2+Myc	-1
225175_s_at	Hs.105509	CTL2 gene	CTL2	0.00606104	0.554968	0.0100756	0.620638	1	0.973463	E2^Myc	-1
202295_s_at	Hs.114931	cathepsin H	CTSH	0.00781782	0.61557	0.0713147	1.34317	1	1.3615	E2^Myc	-1
209687_at	Hs.436042	chemokine (C-X-C motif) ligand 12 (stromal cell-derived factor 1)	CXCL12	9.83058e-07	10.4553	NA	NA	NA	NA	E2^Myc	1
215726_s_at	Hs.83834	cytochrome b-5	CYB5	0.00905969	1.33337	1	0.956932	1	0.898918	E2^Myc	1
205676_at	Hs.199270	cytochrome P450, family 27, subfamily B, polypeptide 1	CYP27B1	0.00659885	1.89967	0.00011026	2.82097	NA	NA	E2+Myc	1
215983_s_at	Hs.153678	reproduction 8	D8S2298E	0.00227034	1.59196	0.000233337	1.76389	NA	NA	E2+Myc	1
201925_s_at	Hs.408864	decay accelerating factor for complement (CD55, Cromer blood group system)	DAF	0.000818022	0.563282	1	0.953022	1	1.18928	E2^Myc	-1
209782_s_at	Hs.414480	D site of albumin promoter (albumin D-box) binding protein	DBP	0.00525036	0.47884	1	0.87527	1	1.09798	E2^Myc	-1
219490_s_at	Hs.115660	DNA cross-link repair 1B (PSO2 homolog, S. cerevisiae)	DCLRE1B	0.00626302	1.40768	0.000312796	1.60361	1	0.997553	E2+Myc	1
244777_at	Hs.442039	decapping enzyme hDcp2	DCP2	0.00443319	0.514944	0.532993	0.788398	1	1.03065	E2^Myc	-1
202262_x_at	Hs.247362	dimethylarginine dimethylaminohydrolase 2	DDAH2	0.00876395	0.698227	2.55064e-05	0.462076	1	0.95108	E2+Myc	-1
225970_at	Hs.202641	DDHD domain containing 1	DDHD1	0.00121198	1.82035	1	1.15337	1	0.949996	E2^Myc	1
204977_at	Hs.41706	DEAD (Asp-Glu-Ala-Asp) box polypeptide 10	DDX10	0.000108676	3.7563	3.15124e-05	3.87417	NA	NA	E2+Myc	1
223331_s_at	Hs.65412	DEAD (Asp-Glu-Ala-Asp) box polypeptide 20	DDX20	0.00197071	1.58311	0.000382907	1.66211	1	1.07504	E2+Myc	1
224654_at	Hs.169531	DEAD (Asp-Glu-Ala-Asp) box polypeptide 21	DDX21	1.45332e-05	2.58582	9.14141e-07	3.86315	0.301071	1.36817	E2+Myc	1
217754_at	Hs.10098	DEAD (Asp-Glu-Ala-Asp) box polypeptide 56	DDX56	0.00628243	1.50592	0.000142001	1.88395	1	1.11359	E2+Myc	1
218858_at	Hs.87729	DEP domain containing 6	DEPDC6	1.86721e-05	4.4587	0.000348123	2.24377	1	1.20316	E2+Myc	1
213632_at	Hs.405639	dihydroorotate dehydrogenase	DHODH	0.000266518	2.21024	1.43711e-05	2.92999	NA	NA	E2+Myc	1
201478_s_at	Hs.4747	dyskeratosis congenita 1, dyskerin	DKC1	1.949e-05	2.77678	4.29175e-07	6.28289	0.373592	1.4057	E2+Myc	1
221541_at	Hs.262958	hypothetical protein DKFZp434B044	DKFZP434B044	0.000357806	0.420782	0.000310835	0.468459	1	0.773545	E2+Myc	-1
223110_at	Hs.50273	DKFZP434I116 protein	DKFZP434I116	0.00314976	0.664452	1	1.00168	1	1.06045	E2^Myc	-1
204710_s_at	Hs.226372	WIPI49-like protein 2	DKFZP434J154	0.00371917	0.718711	0.00273079	0.739964	1	0.89385	E2+Myc	-1
213701_at	Hs.494204	hypothetical protein DKFZp434N2030	DKFZp434N2030	0.00684768	1.42901	1.52577e-05	2.22601	1	1.03718	E2+Myc	1
212018_s_at	Hs.528354	DKFZP564M182 protein	DKFZP564M182	0.0049737	1.50463	8.97534e-05	1.92141	1	1.04011	E2+Myc	1
225676_s_at	Hs.273344	DKFZP564O0463 protein	DKFZP564O0463	0.000481016	1.77059	6.29023e-05	1.9428	1	1.00991	E2+Myc	1
223334_at	Hs.108338	hypothetical protein DKFZp586C1924	DKFZp586C1924	0.00472932	1.37981	0.00448463	1.32769	1	1.01157	E2+Myc	1
235061_at	Hs.291000	hypothetical protein DKFZp761G058	DKFZp761G058	0.000293911	8.42129	NA	NA	NA	NA	E2^Myc	1
225972_at	Hs.88594	hypothetical protein DKFZp762C1112	DKFZp762C1112	1.44891e-05	4.25774	0.00132758	1.80108	1	1.04263	E2+Myc	1
205677_s_at	Hs.344524	deleted in lymphocytic leukemia, 1	DLEU1	0.00489046	1.73038	1.01864e-05	3.52025	1	1.08064	E2+Myc	1
1554078_s_at	Hs.6216	DnaJ (Hsp40) homolog, subfamily A, member 3	DNAJA3	0.0052102	1.36048	3.21047e-05	1.79128	1	1.05049	E2+Myc	1
225174_at	Hs.1098	DnaJ (Hsp40) homolog, subfamily C, member 10	DNAJC10	0.00226668	1.46016	1	1.02807	1	0.937868	E2^Myc	1
209691_s_at	Hs.279832	docking protein 4	DOK4	0.00103521	0.450057	NA	NA	NA	NA	E2^Myc	-1
204514_at	Hs.324830	DPH2-like 2 (S. cerevisiae)	DPH2L2	0.00466025	1.72146	3.69739e-05	2.67914	1	1.25781	E2+Myc	1
218681_s_at	Hs.173381	dihydropyrimidinase-like 2	DPYSL2	0.00122528	1.5578	0.000200883	1.65326	1	1.02785	E2+Myc	1
221985_at	Hs.246875	DRE1 protein	DRE1	0.0019661	0.373017	0.00183803	0.422216	1	1.16605	E2+Myc	-1
209725_at	Hs.295732	down-regulated in metastasis	DRIM	0.00820937	1.85435	0.000203713	2.58741	NA	NA	E2+Myc	1
226272_at	Hs.129319	Down syndrome critical region gene 1-like 2	DSCR1L2	0.000156896	0.453523	0.000111092	0.496577	0.894741	0.750027	E2+Myc	-1
203405_at	Hs.5198	Down syndrome critical region gene 2	DSCR2	0.000950759	1.56635	9.97351e-06	2.22251	1	1.07522	E2+Myc	1
208763_s_at	Hs.420569	delta sleep inducing peptide, immunoreactor	DSIPI	0.00214301	0.421997	0.00138266	0.449868	1	0.753117	E2+Myc	-1
224336_s_at	Hs.528685	dual specificity phosphatase 16 /// dual specificity phosphatase 16	DUSP16	0.000905108	1.75036	NA	NA	NA	NA	E2^Myc	1
203957_at	Hs.135465	E2F transcription factor 6	E2F6	9.74493e-05	2.47949	0.00131466	1.68112	1	1.00589	E2+Myc	1
220647_s_at	Hs.31500	E2IG2 protein	E2IG2	0.00549595	1.40838	3.66589e-05	1.89558	1	1.05351	E2+Myc	1
218245_at	Hs.8361	hypothetical protein, estradiol-induced	E2IG4	0.000110872	3.72768	1	0.934126	1	1.02435	E2^Myc	1
228176_at	Hs.4257	endothelial differentiation, sphingolipid G-protein-coupled receptor, 3	EDG3	0.000263086	0.359076	0.000337708	0.431438	1	1.03629	E2+Myc	-1
204905_s_at	Hs.88977	eukaryotic translation elongation factor 1 epsilon 1	EEF1E1	0.000152517	2.12785	1.1145e-05	2.64647	1	1.18606	E2+Myc	1
209343_at	Hs.289242	EF hand domain containing 1	EFHD1	0.00565915	0.627357	0.0214441	0.718535	1	1.08029	E2^Myc	-1
202023_at	Hs.399713	ephrin-A1	EFNA1	0.000423917	0.456872	0.134171	0.768117	1	0.937234	E2^Myc	-1
201018_at	Hs.147824	eukaryotic translation initiation factor 1A, X-linked	EIF1AX	0.00606104	1.56946	0.00545338	1.49479	1	1.10899	E2+Myc	1
218488_at	Hs.283627	eukaryotic translation initiation factor 2B, subunit 3 gamma, 58kDa	EIF2B3	0.00798574	1.62121	0.000337063	1.98946	1	1.09796	E2+Myc	1
201143_s_at	Hs.151777	eukaryotic translation initiation factor 2, subunit 1 alpha, 35kDa	EIF2S1	0.00177673	1.5515	0.0057877	1.37329	1	0.945957	E2+Myc	1
208985_s_at	Hs.173987	eukaryotic translation initiation factor 3, subunit 1 alpha, 35kDa	EIF3S1	0.000354968	1.76185	7.24728e-05	1.84594	1	0.97082	E2+Myc	1
211501_s_at	Hs.371001	eukaryotic translation initiation factor 3, subunit 9 eta, 116kDa	EIF3S9	0.00324883	1.59376	0.000175295	1.87141	1	1.10071	E2+Myc	1
211787_s_at	Hs.129673	eukaryotic translation initiation factor 4A, isoform 1 /// eukaryotic translation initiation factor 4A, isoform 1	EIF4A1	0.00121604	1.41845	3.48442e-05	1.67648	1	1.00443	E2+Myc	1
201436_at	Hs.79306	eukaryotic translation initiation factor 4E	EIF4E	0.00563724	1.74607	0.0100897	1.5618	1	0.997601	E2^Myc	1
212420_at	Hs.124030	E74-like factor 1 (ets domain transcription factor)	ELF1	0.00329272	2.3837	0.50202	0.740309	1	1.03738	E2^Myc	1
210827_s_at	Hs.67928	E74-like factor 3 (ets domain transcription factor, epithelial-specific )	ELF3	0.00205693	0.511476	0.00391341	0.591069	1	0.86592	E2+Myc	-1
220029_at	Hs.246107	elongation of very long chain fatty acids (FEN1/Elo2, SUR4/Elo3, yeast)-like 2	ELOVL2	0.000720454	19.2212	NA	NA	NA	NA	E2^Myc	1
208788_at	Hs.343667	ELOVL family member 5, elongation of long chain fatty acids (FEN1/Elo2, SUR4/Elo3-like, yeast)	ELOVL5	0.000885436	1.80934	1	0.906375	1	1.03834	E2^Myc	1
226213_at	Hs.306251	v-erb-b2 erythroblastic leukemia viral oncogene homolog 3 (avian)	ERBB3	0.000594263	0.532715	0.000569396	0.578897	1	0.984696	E2+Myc	-1
214507_s_at	Hs.511949	exosome component 2	EXOSC2	0.00917179	2.99825	0.00089045	3.99374	1	1.17623	E2+Myc	1
218481_at	Hs.283741	exosome component 5	EXOSC5	0.0054442	1.6587	1.86731e-05	2.874	1	1.23155	E2+Myc	1
215136_s_at	Hs.274170	exosome component 8	EXOSC8	0.00560504	1.47981	0.0004668	1.65094	1	0.956117	E2+Myc	1
226722_at	Hs.134742	family with sequence similarity 20, member C	FAM20C	0.00544439	0.343709	NA	NA	NA	NA	E2^Myc	-1
57715_at	Hs.241545	family with sequence similarity 26, member B	FAM26B	0.0054442	0.65994	0.000483835	0.591459	1	1.01018	E2+Myc	-1
225030_at	Hs.425091	family with sequence similarity 44, member B	FAM44B	0.000237406	1.76901	0.00153129	1.439	0.870857	1.24709	E2+Myc	1
221804_s_at	Hs.434241	family with sequence similarity 45, member A /// family with sequence similarity 45, member B	FAM45A /// FAM45B	0.00511124	0.694838	0.00645037	0.735725	1	0.90991	E2+Myc	-1
229518_at	Hs.59771	family with sequence similarity 46, member B	FAM46B	0.00148776	0.46924	0.00616525	0.590591	1	0.937461	E2+Myc	-1
218397_at	Hs.411433	Fanconi anemia, complementation group L	FANCL	0.00745998	1.95945	0.605018	1.28896	1	0.973532	E2^Myc	1
201911_s_at	Hs.207428	FERM, RhoGEF (ARHGEF) and pleckstrin domain protein 1 (chondrocyte-derived)	FARP1	0.00180246	1.77987	0.00146561	0.597412	1	0.90363	E2^Myc	1
223035_s_at	Hs.9081	phenylalanine-tRNA synthetase-like, beta subunit	FARSLB	0.000789813	1.7088	9.81612e-06	2.53891	1	1.11474	E2+Myc	1
204768_s_at	Hs.409065	flap structure-specific endonuclease 1	FEN1	0.000806829	2.70679	0.0410712	1.58829	1	0.822471	E2^Myc	1
211864_s_at	Hs.362731	fer-1-like 3, myoferlin (C. elegans)	FER1L3	0.00167869	3.20526	0.542453	0.701547	1	0.994082	E2^Myc	1
215000_s_at	Hs.258563	fasciculation and elongation protein zeta 2 (zygin II)	FEZ2	0.00282573	0.686988	0.0240013	0.792593	1	0.955054	E2^Myc	-1
202949_s_at	Hs.8302	four and a half LIM domains 2	FHL2	0.00448219	3.21212	0.00105873	0.279091	1	0.558445	E2^Myc	1
224840_at	Hs.7557	FK506 binding protein 5	FKBP5	0.00427695	1.4849	3.00605e-05	2.08713	1	1.06647	E2+Myc	1
218349_s_at	Hs.21331	Zwilch	FLJ10036	0.00402922	2.25914	0.00626922	1.94421	NA	NA	E2+Myc	1
219389_at	Hs.128038	hypothetical protein FLJ10052	FLJ10052	0.0049737	1.93373	NA	NA	NA	NA	E2^Myc	1
232682_at	Hs.79741	hypothetical protein FLJ10116	FLJ10116	8.41118e-05	3.25575	1	1.00747	1	0.903376	E2^Myc	1
218594_at	Hs.257300	protein BAP28	FLJ10359	0.000488752	1.81302	1.13509e-05	2.52356	1	1.10548	E2+Myc	1
221712_s_at	Hs.415220	hypothetical protein FLJ10439 /// hypothetical protein FLJ10439	FLJ10439	0.00076028	1.83996	7.33527e-06	3.0089	1	1.19317	E2+Myc	1
218296_x_at	Hs.279763	misato	FLJ10504	0.000644684	1.80827	0.000107655	1.9457	NA	NA	E2+Myc	1
218156_s_at	Hs.388170	hypothetical protein FLJ10534	FLJ10534	0.00375111	1.89159	7.09592e-05	2.74479	1	0.953403	E2+Myc	1
63009_at	Hs.528650	hypothetical protein FLJ10539	FLJ10539	0.00743386	1.38341	5.75664e-05	1.81061	1	1.04452	E2+Myc	1
217884_at	Hs.438995	N-acetyltransferase-like protein	FLJ10774	0.00791897	1.67763	3.9311e-05	2.76325	1	1.11796	E2+Myc	1
225106_s_at	Hs.231883	hypothetical protein FLJ10826	FLJ10826	0.000476882	2.91951	0.000348721	2.61094	1	1.14431	E2+Myc	1
219450_at	Hs.107527	hypothetical protein FLJ11017	FLJ11017	0.00470764	2.06636	NA	NA	NA	NA	E2^Myc	1
218627_at	Hs.416393	hypothetical protein FLJ11259	FLJ11259	0.000390073	0.345904	0.024001	0.617783	1	0.922462	E2^Myc	-1
223200_s_at	Hs.436471	hypothetical protein FLJ11301	FLJ11301	0.00858047	1.4491	0.000758478	1.60589	1	1.04039	E2+Myc	1
222883_at	Hs.349905	hypothetical protein FLJ12439	FLJ12439	0.00443457	1.75175	0.000109796	2.34052	1	0.998758	E2+Myc	1
224721_at	Hs.399984	hypothetical protein FLJ12519	FLJ12519	0.000136531	1.91424	4.30306e-06	2.66667	1	1.08814	E2+Myc	1
219438_at	Hs.436090	hypothetical protein FLJ12650	FLJ12650	0.000647955	3.63099	NA	NA	NA	NA	E2^Myc	1
212766_s_at	Hs.301904	hypothetical protein FLJ12671	FLJ12671	0.00403609	1.41957	9.85291e-05	1.70441	1	0.873854	E2+Myc	1
221713_s_at	Hs.203013	hypothetical protein FLJ12748 /// hypothetical protein FLJ12748	FLJ12748	0.000530843	1.98507	0.00720298	1.48751	NA	NA	E2+Myc	1
228050_at	Hs.406703	Src-associated protein SAW	FLJ12787	0.00259243	1.8202	5.83666e-05	2.50695	NA	NA	E2+Myc	1
222835_at	Hs.387057	hypothetical protein FLJ13710	FLJ13710	8.74594e-05	5.02204	NA	NA	NA	NA	E2^Myc	1
1554667_s_at	Hs.135146	hypothetical protein FLJ13984	FLJ13984	0.000491635	2.23176	4.19303e-06	4.49163	NA	NA	E2+Myc	1
45526_g_at	Hs.312841	hypothetical protein FLJ14154	FLJ14154	0.0057265	0.697869	0.0382268	0.792995	1	0.989189	E2^Myc	-1
219020_at	Hs.288410	HS1-binding protein 3	FLJ14249	0.000524707	0.632985	0.00292163	0.738014	0.727771	1.23951	E2+Myc	-1
222760_at	Hs.288042	hypothetical protein FLJ14299	FLJ14299	0.000481016	2.39715	0.174934	0.751915	1	0.980541	E2^Myc	1
210463_x_at	Hs.411456	hypothetical protein FLJ20244	FLJ20244	0.000525729	1.87035	5.71694e-06	3.08553	NA	NA	E2+Myc	1
224632_at	Hs.446535	hypothetical protein FLJ20249	FLJ20249	0.000590846	2.27786	0.000156953	2.36454	1	0.961607	E2+Myc	1
218710_at	Hs.26090	hypothetical protein FLJ20272	FLJ20272	0.000239463	1.63455	1.0249e-06	2.7128	NA	NA	E2+Myc	1
227837_at	Hs.512622	hypothetical protein FLJ20309	FLJ20309	0.00611824	0.637662	0.209919	0.808924	1	0.92848	E2^Myc	-1
218704_at	Hs.18457	hypothetical protein FLJ20315	FLJ20315	0.00180246	0.435755	0.172813	0.716248	1	1.21059	E2^Myc	-1
218692_at	Hs.354793	hypothetical protein FLJ20366	FLJ20366	0.00016213	7.76842	NA	NA	NA	NA	E2^Myc	1
219486_at	Hs.155049	hypothetical protein FLJ20399	FLJ20399	0.00141041	1.50877	6.97477e-05	1.74613	1	1.00656	E2+Myc	1
218984_at	Hs.375641	hypothetical protein FLJ20485	FLJ20485	0.00933017	1.96816	7.25997e-05	3.46351	1	1.36116	E2+Myc	1
222244_s_at	Hs.52184	hypothetical protein FLJ20618	FLJ20618	0.00635991	0.702203	0.00300698	0.706139	1	0.895491	E2+Myc	-1
236273_at	Hs.464851	hypothetical protein FLJ20719	FLJ20719	0.000347588	3.23871	NA	NA	NA	NA	E2^Myc	1
218932_at	Hs.5111	hypothetical protein FLJ20729	FLJ20729	0.000304788	2.28792	6.55266e-05	2.42775	1	1.22062	E2+Myc	1
226425_at	Hs.341806	hypothetical protein FLJ21069	FLJ21069	0.00226668	0.511886	0.000482691	0.480683	1	1.09822	E2+Myc	-1
1554555_a_at	Hs.193300	hypothetical protein FLJ21148	FLJ21148	0.00236588	1.57192	0.000159323	1.79558	1	1.03108	E2+Myc	1
218454_at	Hs.178470	hypothetical protein FLJ22662	FLJ22662	0.000402997	0.630104	1	0.964277	0.437051	1.26301	E2^Myc	-1
223202_s_at	Hs.5472	hypothetical protein FLJ22679	FLJ22679	0.00306065	2.07879	1	1.15147	1	1.07959	E2^Myc	1
218248_at	Hs.19525	FLJ22794 protein	FLJ22794	0.00549595	0.679252	0.00381212	0.698967	1	0.981598	E2+Myc	-1
219880_at	Hs.94037	hypothetical protein FLJ23053	FLJ23053	0.00982163	0.694498	0.0625874	1.26542	1	1.21883	E2^Myc	-1
222703_s_at	Hs.301564	ischemia/reperfusion inducible protein	FLJ23476	0.00624817	1.8031	0.00105742	1.97529	1	1.01597	E2+Myc	1
241734_at	Hs.107622	hypothetical protein FLJ25286	FLJ25286	0.000897944	2.26454	7.21011e-05	2.79961	NA	NA	E2+Myc	1
228281_at	Hs.165607	hypothetical protein FLJ25416	FLJ25416	0.00490295	3.16085	0.0210896	2.2224	NA	NA	E2^Myc	1
227936_at	Hs.420076	hypothetical protein FLJ32370	FLJ32370	0.000802067	2.02432	NA	NA	NA	NA	E2^Myc	1
235026_at	Hs.396626	hypothetical protein FLJ32549	FLJ32549	5.75007e-05	2.37029	3.15124e-05	2.23492	0.624089	1.34781	E2+Myc	1
228810_at	Hs.4190	hypothetical protein FLJ40432	FLJ40432	0.000481016	1.91688	NA	NA	NA	NA	E2^Myc	1
227717_at	Hs.144871	FLJ41603 protein	FLJ41603	0.00032621	0.391208	0.0183169	0.650124	1	1.23502	E2^Myc	-1
35254_at	Hs.5148	FLN29 gene product	FLN29	0.00422115	0.593799	0.00483014	0.640542	1	0.827053	E2+Myc	-1
210142_x_at	Hs.179986	flotillin 1	FLOT1	0.00684768	0.679717	0.0052479	0.70244	1	0.840724	E2+Myc	-1
202304_at	Hs.103329	fibronectin type III domain containing 3	FNDC3	0.00443457	1.64973	1	1.05598	1	1.207	E2^Myc	1
213260_at	Hs.348883	forkhead box C1	FOXC1	2.06644e-05	2.52559	1	1.04075	1	1.05939	E2^Myc	1
204131_s_at	Hs.14845	forkhead box O3A	FOXO3A	0.0076726	0.58917	0.23716	0.777202	1	1.03294	E2^Myc	-1
219889_at	Hs.126057	frequently rearranged in advanced T-cell lymphomas	FRAT1	0.000905108	0.456728	0.200611	0.760152	1	0.925549	E2^Myc	-1
225520_at	Hs.44155	formyltetrahydrofolate synthetase domain containing 1	FTHFSDC1	0.000624661	2.3281	9.91709e-05	2.60866	1	1.20912	E2+Myc	1
201945_at	Hs.59242	furin (paired basic amino acid cleaving enzyme)	FURIN	0.00301285	0.577248	NA	NA	NA	NA	E2^Myc	-1
203705_s_at	Hs.173859	frizzled homolog 7 (Drosophila)	FZD7	0.00162251	2.95341	1	1.09658	1	1.31584	E2^Myc	1
231832_at	---	UDP-N-acetyl-alpha-D-galactosamine:polypeptide N-acetylgalactosaminyltransferase 4 (GalNAc-T4)	GALNT4	0.00204965	2.45798	NA	NA	NA	NA	E2^Myc	1
212378_at	Hs.82285	phosphoribosylglycinamide formyltransferase, phosphoribosylglycinamide synthetase, phosphoribosylaminoimidazole synthetase	GART	0.000590846	1.92871	9.26822e-06	3.02021	1	1.04841	E2+Myc	1
31874_at	Hs.322852	growth arrest-specific 2 like 1	GAS2L1	0.00308047	0.558711	0.010549	0.65847	1	1.02534	E2^Myc	-1
209710_at	Hs.367725	GATA binding protein 2	GATA2	0.00395119	0.641546	1	0.954302	1	1.13037	E2^Myc	-1
204224_s_at	Hs.86724	GTP cyclohydrolase 1 (dopa-responsive dystonia)	GCH1	0.00953676	1.3029	1	0.971485	1	1.05344	E2^Myc	1
204472_at	Hs.79022	GTP binding protein overexpressed in skeletal muscle	GEM	0.00148032	4.79153	NA	NA	NA	NA	E2^Myc	1
217099_s_at	Hs.302421	gem (nuclear organelle) associated protein 4	GEMIN4	0.000174924	1.79212	9.14141e-07	3.42049	NA	NA	E2+Myc	1
225712_at	Hs.25882	gem (nuclear organelle) associated protein 5	GEMIN5	0.000397763	2.01477	4.74654e-07	6.91326	0.00827362	2.13197	E2^Myc	1
219539_at	Hs.143818	gem (nuclear organelle) associated protein 6	GEMIN6	0.00633963	1.5497	2.03414e-05	2.51831	1	1.02463	E2+Myc	1
217814_at	Hs.8207	GK001 protein	GK001	0.00353526	1.52117	0.00816	1.37799	1	1.11553	E2+Myc	1
214430_at	Hs.69089	galactosidase, alpha	GLA	0.00282573	1.95775	1	0.996657	1	1.1546	E2^Myc	1
223378_at	Hs.435483	GLIS family zinc finger 2	GLIS2	0.0052904	0.635134	0.00615862	0.67836	1	0.872807	E2+Myc	-1
203159_at	Hs.128410	glutaminase	GLS	0.00395119	0.695387	0.272533	0.860513	1	1.02771	E2^Myc	-1
217807_s_at	Hs.421907	glioma tumor suppressor candidate region gene 2	GLTSCR2	0.00369492	0.687592	0.770273	1.12425	1	1.04512	E2^Myc	-1
201948_at	Hs.75528	guanine nucleotide binding protein-like 2 (nucleolar)	GNL2	0.0087186	1.44984	2.72598e-05	2.20031	1	1.14668	E2+Myc	1
205862_at	Hs.438037	GREB1 protein	GREB1	8.35212e-08	33.1142	NA	NA	NA	NA	E2^Myc	1
203577_at	---	general transcription factor IIH, polypeptide 4, 52kDa	GTF2H4	0.00435522	1.53911	1	1.07292	1	0.865958	E2^Myc	1
218412_s_at	Hs.430854	GTF2I repeat domain containing 1	GTF2IRD1	0.000881531	0.56409	0.0008708	0.609862	1	1.04193	E2+Myc	-1
215091_s_at	Hs.445977	general transcription factor IIIA	GTF3A	0.00961517	1.3358	0.000240406	1.56182	1	1.04208	E2+Myc	1
218238_at	Hs.215766	GTP binding protein 4	GTPBP4	0.000724108	2.04001	0.000331225	1.99984	1	0.989132	E2+Myc	1
212010_s_at	Hs.283690	hypothetical protein H41	H41	0.00349039	1.48222	0.00282264	1.42379	1	1.12232	E2+Myc	1
209102_s_at	Hs.437606	HMG-box transcription factor 1	HBP1	0.00889678	0.562863	0.000106653	0.373763	1	1.08009	E2+Myc	-1
44783_s_at	Hs.234434	hairy/enhancer-of-split related with YRPW motif 1	HEY1	0.00174288	0.482617	0.226461	0.759837	1	0.902874	E2^Myc	-1
218507_at	Hs.61762	hypoxia-inducible protein 2	HIG2	0.00338022	0.46965	0.0490002	0.652411	1	0.795931	E2^Myc	-1
204512_at	Hs.405564	human immunodeficiency virus type I enhancer binding protein 1	HIVEP1	0.00559342	0.586358	0.00290022	0.595745	1	1.02542	E2+Myc	-1
211929_at	Hs.446430	heterogeneous nuclear ribonucleoprotein A3	HNRPA3	0.000488752	1.80653	1	1.11598	1	1.03079	E2^Myc	1
201277_s_at	Hs.81361	heterogeneous nuclear ribonucleoprotein A/B	HNRPAB	0.00998527	1.43832	7.68213e-05	1.9487	1	1.17971	E2+Myc	1
209330_s_at	Hs.438726	heterogeneous nuclear ribonucleoprotein D (AU-rich element RNA binding protein 1, 37kDa)	HNRPD	0.000481016	1.72779	0.0189234	1.30561	1	0.947326	E2^Myc	1
209067_s_at	Hs.372673	heterogeneous nuclear ribonucleoprotein D-like	HNRPDL	0.00324279	1.79844	0.0308455	1.42817	1	0.958213	E2^Myc	1
227139_s_at	Hs.282804	Hermansky-Pudlak syndrome 3	HPS3	0.00259441	0.621715	4.1975e-05	0.464088	1	1.00719	E2+Myc	-1
203203_s_at	Hs.269857	HIV-1 rev binding protein 2	HRB2	0.00841058	1.70054	1	1.17459	1	1.03548	E2^Myc	1
217736_s_at	Hs.434986	heme-regulated initiation factor 2-alpha kinase	HRI	0.00276689	0.722371	0.010045	0.793844	1	0.919408	E2^Myc	-1
223275_at	Hs.26006	HMT1 hnRNP methyltransferase-like 6 (S. cerevisiae)	HRMT1L6	0.00232214	1.64453	0.000678874	1.68268	1	0.974337	E2+Myc	1
227650_at	Hs.430666	heat shock 70kDa protein 14	HSPA14	0.00246979	1.49913	0.0330737	1.26152	1	0.864157	E2^Myc	1
224187_x_at	Hs.180414	heat shock 70kDa protein 8	HSPA8	0.00876395	1.5391	1	1.00092	1	0.968628	E2^Myc	1
221667_s_at	Hs.111676	heat shock 22kDa protein 8	HSPB8	1.65446e-05	4.53576	0.00191848	0.539326	1	1.00534	E2^Myc	1
203023_at	Hs.529475	hypothetical protein HSPC111	HSPC111	3.16437e-05	3.28069	9.97053e-07	6.11145	0.389637	1.52719	E2+Myc	1
223229_at	Hs.5199	HSPC150 protein similar to ubiquitin-conjugating enzyme	UBE2T/ HSPC150	0.000481016	2.59654	0.00503761	1.77441	1	0.901926	E2+Myc	1
223113_at	Hs.406530	hypothetical protein HSPC196	HSPC196	0.000481016	1.68454	9.08572e-05	1.77471	1	1.00773	E2+Myc	1
204521_at	Hs.150555	protein predicted by clone 23733	HSU79274	7.98811e-05	3.73812	2.43314e-06	7.41957	NA	NA	E2+Myc	1
204744_s_at	Hs.172801	isoleucine-tRNA synthetase	IARS	0.000905858	1.49026	0.000171794	1.55306	1	1.00389	E2+Myc	1
201565_s_at	Hs.180919	inhibitor of DNA binding 2, dominant negative helix-loop-helix protein	ID2	0.0052904	0.458026	1	1.18899	1	1.15229	E2^Myc	-1
217631_at	Hs.9270	isopentenyl-diphosphate delta isomerase 2	IDI2	0.00541525	1.65917	0.00391051	1.59298	NA	NA	E2+Myc	1
209100_at	Hs.315177	interferon-related developmental regulator 2	IFRD2	0.00679435	1.53962	0.000247905	1.86786	1	1.16477	E2+Myc	1
203627_at	Hs.239176	insulin-like growth factor 1 receptor	IGF1R	0.0052904	2.76225	NA	NA	NA	NA	E2^Myc	1
218192_at	Hs.323432	inositol hexaphosphate kinase 2	IHPK2	0.00177673	0.556191	4.34531e-05	0.412844	1	1.06144	E2+Myc	-1
228977_at	Hs.434103	interleukin 17D	IL17D	0.00904164	1.53669	2.03414e-05	2.6125	1	1.04162	E2+Myc	1
224361_s_at	Hs.5470	interleukin 17 receptor B /// interleukin 17 receptor B	IL17RB	0.00261106	2.93858	1	0.828775	1	1.17182	E2^Myc	1
202948_at	Hs.82112	interleukin 1 receptor, type I	IL1R1	0.000468441	0.267538	0.000235196	0.28609	1	0.731432	E2+Myc	-1
224071_at	Hs.272373	interleukin 20	IL20	0.00096608	7.88174	NA	NA	NA	NA	E2^Myc	1
212195_at	Hs.71968	interleukin 6 signal transducer (gp130, oncostatin M receptor)	IL6ST	0.000897441	2.14111	1	0.94387	1	1.12681	E2^Myc	1
212411_at	Hs.91579	U3 snoRNP protein 4 homolog	IMP4	0.00448219	1.61141	5.31401e-06	3.37673	1	1.21459	E2+Myc	1
200791_s_at	Hs.1742	IQ motif containing GTPase activating protein 1	IQGAP1	0.00743386	0.714388	9.13216e-05	0.564206	1	1.02151	E2+Myc	-1
203907_s_at	Hs.244616	IQ motif and Sec7 domain 1	IQSEC1	0.00360401	0.570585	0.00318818	0.607976	1	0.918895	E2+Myc	-1
224572_s_at	Hs.350268	interferon regulatory factor 2 binding protein 2	IRF2BP2	0.00377989	0.672736	0.00496816	0.717946	1	1.15963	E2+Myc	-1
202597_at	Hs.355827	interferon regulatory factor 6	IRF6	0.000116904	0.397082	NA	NA	NA	NA	E2^Myc	-1
204686_at	Hs.390242	insulin receptor substrate 1	IRS1	0.000371796	1.99606	NA	NA	NA	NA	E2^Myc	1
206245_s_at	Hs.197298	influenza virus NS1A binding protein	IVNS1ABP	0.00340503	2.19646	0.0141556	1.73047	1	1.01621	E2^Myc	1
209784_s_at	Hs.433445	jagged 2	JAG2	0.00548729	0.534606	NA	NA	NA	NA	E2^Myc	-1
201648_at	Hs.436004	Janus kinase 1 (a protein tyrosine kinase)	JAK1	0.00684768	1.68857	0.00132567	0.553222	1	0.909601	E2^Myc	1
205842_s_at	Hs.434374	Janus kinase 2 (a protein tyrosine kinase)	JAK2	0.000905858	4.94458	NA	NA	NA	NA	E2^Myc	1
201549_x_at	Hs.143323	Jumonji, AT rich interactive domain 1B (RBP2-like)	JARID1B	0.00517393	0.627881	0.00199947	0.624689	1	0.977522	E2+Myc	-1
220761_s_at	Hs.12040	STE20-like kinase	JIK	0.000601182	0.569971	0.00232635	0.673144	1	1.17305	E2+Myc	-1
221763_at	Hs.442675	jumonji domain containing 1C	JMJD1C	0.00766813	1.6251	0.00379199	0.621362	1	1.03532	E2^Myc	1
202138_x_at	Hs.301613	JTV1 gene	JTV1	0.00246979	1.52413	1.39296e-05	2.26153	0.976189	1.25813	E2+Myc	1
201015_s_at	Hs.2340	junction plakoglobin	JUP	0.00331269	0.604	0.247402	0.813277	1	0.987666	E2^Myc	-1
1553111_a_at	Hs.112198	kelch repeat and BTB (POZ) domain containing 6	KBTBD6	0.000644684	3.22442	0.000477418	2.88436	NA	NA	E2+Myc	1
223658_at	Hs.240395	potassium channel, subfamily K, member 6	KCNK6	0.00877292	2.71207	NA	NA	NA	NA	E2^Myc	1
238077_at	Hs.13982	potassium channel tetramerisation domain containing 6	KCTD6	0.00116749	2.12504	0.00373959	0.579222	1	0.969047	E2^Myc	1
203712_at	Hs.443866	KIAA0020	KIAA0020	7.53416e-05	2.11976	1.29679e-06	3.38196	1	1.14422	E2+Myc	1
205284_at	Hs.57730	KIAA0133 gene product	KIAA0133	0.000468441	2.49209	8.48215e-05	2.73442	NA	NA	E2+Myc	1
202181_at	Hs.82426	KIAA0247	KIAA0247	0.00196324	0.574781	0.000469399	0.551842	1	0.933601	E2+Myc	-1
212356_at	Hs.7911	KIAA0323	KIAA0323	0.00309511	0.634207	0.000782559	0.613598	1	0.993354	E2+Myc	-1
213839_at	---	KIAA0500 protein	KIAA0500	0.00103695	0.461904	1	1.11219	1	1.24379	E2^Myc	-1
204546_at	Hs.301658	KIAA0513 gene product	KIAA0513	0.000131211	0.357668	4.77679e-05	0.365026	1	0.977491	E2+Myc	-1
216360_x_at	Hs.434251	KIAA0690	KIAA0690	0.00149036	2.8337	0.000887941	2.65647	NA	NA	E2+Myc	1
212546_s_at	Hs.169600	KIAA0826	KIAA0826	0.00195459	2.01073	0.0109204	0.629518	1	1.09564	E2^Myc	1
212573_at	Hs.167115	KIAA0830 protein	KIAA0830	0.00257195	2.84367	0.16922	1.56325	1	1.13682	E2^Myc	1
204568_at	Hs.414809	KIAA0831	KIAA0831	0.0050945	0.551473	0.27761	0.774617	1	0.953474	E2^Myc	-1
209760_at	Hs.511944	KIAA0922 protein	KIAA0922	0.0079768	0.666556	1	0.93586	1	0.925265	E2^Myc	-1
225266_at	Hs.190386	KIAA0924 protein	KIAA0924	0.00876395	0.669119	0.0282075	0.746469	1	0.965732	E2^Myc	-1
212504_at	Hs.116204	KIAA0934	KIAA0934	0.000330213	0.588924	0.0034793	0.729122	1	0.92695	E2+Myc	-1
216996_s_at	Hs.84429	KIAA0971	KIAA0971	0.00121604	1.95266	0.000103323	2.30625	1	1.02306	E2+Myc	1
212796_s_at	Hs.438702	KIAA1055 protein	KIAA1055	0.00375111	0.583365	0.116417	0.767859	1	0.981489	E2^Myc	-1
212327_at	Hs.156761	KIAA1102 protein	KIAA1102	0.00660652	0.609188	0.0023905	0.601556	1	1.04062	E2+Myc	-1
231807_at	Hs.189422	KIAA1217	KIAA1217	0.00162111	0.415838	0.0018289	0.47477	1	1.02246	E2+Myc	-1
227926_s_at	Hs.445556	chomosome one amplified sequence 1 cyclophilin /// hypothetical protein LOC200030 /// hypothetical protein MGC8902	KIAA1245 /// LOC200030 /// MGC8902	0.00180388	1.57945	0.151205	1.20797	1	0.929847	E2^Myc	1
224746_at	Hs.528659	KIAA1522 protein	KIAA1522	0.00534011	0.497392	0.0875598	0.681361	1	0.966992	E2^Myc	-1
224807_at	Hs.365476	KIAA1533	KIAA1533	0.00967514	0.58124	1	0.848466	1	1.20576	E2^Myc	-1
227624_at	Hs.531250	KIAA1546 protein	KIAA1546	0.000355442	2.54001	NA	NA	NA	NA	E2^Myc	1
227370_at	Hs.172792	KIAA1946	KIAA1946	1.05049e-05	0.439903	1.56097e-05	0.540116	1	0.847249	E2+Myc	-1
225913_at	Hs.9587	KIAA2002 protein	KIAA2002	0.00242809	0.547975	0.19396	0.781066	1	1.16808	E2^Myc	-1
216074_x_at	Hs.434243	KIBRA protein	KIBRA	0.000379898	1.94353	0.00412675	1.48632	0.897179	1.31898	E2+Myc	1
229258_at	Hs.28149	kinesin family member 12	KIF12	0.00689678	1.95339	NA	NA	NA	NA	E2^Myc	1
217906_at	Hs.415236	kelch domain containing 2	KLHDC2	0.0069096	0.742992	0.0706701	0.837606	1	1.07461	E2^Myc	-1
211762_s_at	Hs.159557	karyopherin alpha 2 (RAG cohort 1, importin alpha 1) /// karyopherin alpha 2 (RAG cohort 1, importin alpha 1)	KPNA2	0.00467607	1.44036	0.00503012	1.3707	1	1.09991	E2+Myc	1
227678_at	Hs.61188	Ku70-binding protein 3	KUB3	0.000625575	1.72672	0.00115732	1.53892	1	1.02156	E2+Myc	1
217388_s_at	Hs.444471	kynureninase (L-kynurenine hydrolase)	KYNU	0.00900352	0.634661	1	1.13727	1	1.07636	E2^Myc	-1
222427_s_at	Hs.432674	leucyl-tRNA synthetase	LARS	0.00265433	1.71975	0.000131028	2.08755	1	1.23746	E2+Myc	1
223162_s_at	Hs.233044	LCHN protein	LCHN	0.00309511	0.622322	0.157789	1.2359	1	1.08923	E2^Myc	-1
207170_s_at	Hs.370457	LETM1 domain containing 1	LETMD1	0.00426798	0.693568	0.000704513	1.52227	1	1.12103	E2^Myc	-1
208933_s_at	Hs.4082	lectin, galactoside-binding, soluble, 8 (galectin 8)	LGALS8	1.45332e-05	0.344186	1.19606e-06	0.260657	1	0.902529	E2+Myc	-1
212658_at	Hs.79299	lipoma HMGIC fusion partner-like 2	LHFPL2	0.000359777	0.607277	1	1.04277	0.160195	1.38258	E2^Myc	-1
212086_x_at	Hs.436441	lamin A/C	LMNA	0.00933017	0.678069	0.0577449	0.77697	1	1.0179	E2^Myc	-1
209205_s_at	Hs.3844	LIM domain only 4	LMO4	0.00209729	0.604062	0.000212656	0.540607	1	1.01108	E2+Myc	-1
223611_s_at	Hs.66295	ligand of numb-protein X	LNX	2.48839e-05	0.495035	1.43711e-05	0.514532	1	1.05684	E2+Myc	-1
214155_s_at	Hs.26613	c-Mpl binding protein	LOC113251	0.00335437	1.63147	0.23575	1.22532	1	1.01537	E2^Myc	1
226119_at	Hs.380763	similar to hypothetical protein FLJ10883	LOC115294	0.00774211	0.721017	0.00168898	0.69529	1	1.19652	E2+Myc	-1
231849_at	Hs.140978	hypothetical protein LOC144501	LOC144501	0.00459535	0.442752	0.0189009	0.565514	1	0.852343	E2^Myc	-1
227285_at	Hs.54680	hypothetical protein BC017397	LOC148523	0.00089475	0.520582	0.206741	0.797594	1	0.990339	E2^Myc	-1
227042_at	Hs.355952	hypothetical protein LOC150223	LOC150223	0.00246979	1.45976	4.86882e-05	1.80397	1	1.0005	E2+Myc	1
225957_at	Hs.163725	adult retina protein	LOC153222	2.62113e-05	0.244079	0.000107468	0.379924	1	1.28661	E2+Myc	-1
230298_at	Hs.64004	similar to metallo-beta-lactamase superfamily protein	LOC153364	0.00095788	1.84001	9.97053e-07	4.8348	0.0654581	1.69894	E2+Myc	1
225541_at	Hs.380933	similar to ribosomal protein L22	LOC200916	0.00459535	1.68997	9.93437e-06	3.3447	1	1.08971	E2+Myc	1
226430_at	---	hypothetical protein LOC253981	LOC253981	6.45502e-05	0.452208	0.265669	0.842849	1	1.2293	E2^Myc	-1
237460_x_at	Hs.438325	hypothetical protein LOC283551	LOC283551	0.000323915	3.98942	NA	NA	NA	NA	E2^Myc	1
225343_at	Hs.212992	hypothetical protein LOC283578	LOC283578	3.90887e-06	3.4523	1	0.956994	1	1.01054	E2^Myc	1
225077_at	Hs.356494	hypothetical protein LOC283680	LOC283680	0.00405951	0.624908	0.000333741	0.549258	1	0.949812	E2+Myc	-1
225955_at	Hs.512028	hypothetical protein LOC284207	LOC284207	0.00252802	0.617084	0.0238209	0.745082	1	0.973779	E2^Myc	-1
225699_at	Hs.25892	hypothetical protein LOC285958	LOC285958	1.45332e-05	3.0993	9.14141e-07	4.76178	1	1.07166	E2+Myc	1
226421_at	---	hypothetical protein LOC286505	LOC286505	0.000330213	2.10343	0.346967	1.21555	1	1.08194	E2^Myc	1
226158_at	---	hypothetical protein LOC339924	LOC339924	0.00016575	0.382918	8.08428e-06	0.262747	1	1.21557	E2+Myc	-1
214946_x_at	Hs.375174	similar to KIAA0592 protein	LOC387680	0.00753003	0.618229	0.0767072	0.750588	1	0.960495	E2^Myc	-1
227268_at	Hs.30154	PTD016 protein	LOC51136	0.00906189	1.97173	0.0993612	0.672183	1	1.01254	E2^Myc	1
211686_s_at	Hs.77135	RNA binding protein /// RNA binding protein	LOC84549	0.00162251	1.70767	1.05842e-05	2.76335	1	1.21918	E2+Myc	1
232598_at	Hs.131779	nuclear pore membrane glycoprotein 210-like	LOC91181	0.00799699	0.692359	0.00106871	0.643166	1	0.964749	E2+Myc	-1
228355_s_at	Hs.449152	hypothetical protein LOC91942	LOC91942	0.000390464	1.86642	9.84927e-07	4.19547	1	1.2607	E2+Myc	1
228320_x_at	Hs.204166	hypothetical protein LOC92558	LOC92558	0.000950759	0.647285	0.00542679	0.749792	1	1.05386	E2+Myc	-1
218096_at	Hs.281895	acid acyltransferase-epsilon	LPAAT-e	0.00095788	1.83774	3.67746e-05	2.36076	1	1.1188	E2+Myc	1
205282_at	Hs.410784	low density lipoprotein receptor-related protein 8, apolipoprotein e receptor	LRP8	0.000168167	2.63635	9.3744e-06	3.76029	1	1.1992	E2+Myc	1
218364_at	Hs.268768	leucine rich repeat (in FLII) interacting protein 2	LRRFIP2	0.00691505	1.99044	0.0309611	0.621927	1	0.874487	E2^Myc	1
223413_s_at	Hs.425427	hypothetical protein FLJ20425	LYAR	4.53918e-05	2.69982	7.98188e-07	6.09102	1	1.09858	E2+Myc	1
207358_x_at	Hs.372463	microtubule-actin crosslinking factor 1	MACF1	0.0023956	2.09001	1	1.1379	1	1.06136	E2^Myc	1
203362_s_at	Hs.79078	MAD2 mitotic arrest deficient-like 1 (yeast)	MAD2L1	0.00552131	2.46068	0.00134056	2.66734	1	1.0077	E2+Myc	1
217745_s_at	Hs.288932	Mak3 homolog (S. cerevisiae)	MAK3	0.00675596	1.49895	0.00424455	1.4641	1	1.01573	E2+Myc	1
202890_at	Hs.254605	microtubule-associated protein 7	MAP7	0.000343259	0.410622	0.153213	0.754669	1	1.03431	E2^Myc	-1
203929_s_at	Hs.101174	microtubule-associated protein tau	MAPT	0.00711965	2.3845	NA	NA	NA	NA	E2^Myc	1
221560_at	Hs.118843	MAP/microtubule affinity-regulating kinase 4	MARK4	0.00876191	0.700624	NA	NA	NA	NA	E2^Myc	-1
213671_s_at	Hs.355867	methionine-tRNA synthetase	MARS	0.00307797	1.55859	1	0.99143	1	1.04562	E2^Myc	1
200768_s_at	Hs.77502	methionine adenosyltransferase II, alpha	MAT2A	0.00448219	1.48536	1.43047e-05	2.32292	1	1.18488	E2+Myc	1
204179_at	Hs.118836	myoglobin	MB	0.00963535	0.708888	1	0.960275	1	1.04068	E2^Myc	-1
212245_at	Hs.293689	multiple coagulation factor deficiency 2	MCFD2	0.00372326	1.34873	0.111347	1.15865	1	1.03498	E2^Myc	1
220651_s_at	Hs.198363	MCM10 minichromosome maintenance deficient 10 (S. cerevisiae)	MCM10	0.00416574	4.71354	0.124813	2.14418	NA	NA	E2^Myc	1
202107_s_at	Hs.57101	MCM2 minichromosome maintenance deficient 2, mitotin (S. cerevisiae)	MCM2	0.00250798	2.40933	0.0233642	1.71145	1	0.849592	E2^Myc	1
201555_at	Hs.179565	MCM3 minichromosome maintenance deficient 3 (S. cerevisiae)	MCM3	0.00702677	1.77037	0.00253679	1.8002	1	1.01315	E2+Myc	1
212141_at	Hs.460184	MCM4 minichromosome maintenance deficient 4 (S. cerevisiae)	MCM4	0.00227255	1.66422	0.0029839	1.52724	1	0.939425	E2+Myc	1
201930_at	Hs.444118	MCM6 minichromosome maintenance deficient 6 (MIS5 homolog, S. pombe) (S. cerevisiae)	MCM6	0.000999544	2.51329	0.00112421	2.19196	1	0.909843	E2+Myc	1
210983_s_at	Hs.438720	MCM7 minichromosome maintenance deficient 7 (S. cerevisiae)	MCM7	6.65791e-05	2.43275	0.000939948	1.65655	1	0.868312	E2+Myc	1
222681_at	Hs.231750	x 010 protein	MDS010	0.00677064	1.68765	0.000140359	2.27251	NA	NA	E2+Myc	1
201420_s_at	Hs.446551	MEP50 protein	MEP50	0.000596542	1.82497	5.5904e-05	2.09219	1	1.02337	E2+Myc	1
202016_at	Hs.440459	mesoderm specific transcript homolog (mouse)	MEST	0.007825	1.4194	5.2277e-05	1.92528	1	1.04838	E2+Myc	1
204027_s_at	Hs.42957	methyltransferase-like 1	METTL1	9.00286e-05	2.56667	1.66807e-05	2.82187	0.227634	1.5818	E2+Myc	1
221020_s_at	Hs.196270	mitochondrial folate transporter/carrier /// mitochondrial folate transporter/carrier	MFTC	0.0022886	1.71525	1.52577e-05	2.743	1	1.18995	E2+Myc	1
203102_s_at	Hs.93338	mannosyl (alpha-1,6-)-glycoprotein beta-1,2-N-acetylglucosaminyltransferase	MGAT2	0.00230617	1.64991	0.147583	1.24127	1	1.04751	E2^Myc	1
226039_at	Hs.177576	mannosyl (alpha-1,3-)-glycoprotein beta-1,4-N-acetylglucosaminyltransferase, isoenzyme A	MGAT4A	0.00576367	0.69428	1.27328e-05	0.436093	1	0.86854	E2+Myc	-1
224468_s_at	Hs.256301	multidrug resistance-related protein /// multidrug resistance-related protein	MGC13170	0.000491635	1.77521	3.59289e-06	3.01006	1	1.01399	E2+Myc	1
228280_at	Hs.152618	similar to RIKEN cDNA 1200014N16 gene	MGC14289	0.00140332	1.70359	0.0998046	1.25805	1	0.950045	E2^Myc	1
228235_at	Hs.416379	hypothetical protein MGC16121	MGC16121	0.00103521	3.06841	NA	NA	NA	NA	E2^Myc	1
221756_at	Hs.26670	HGFL gene	MGC17330	0.000263086	0.490445	0.000262507	0.545335	1	0.992286	E2+Myc	-1
225330_at	Hs.104679	hypothetical protein MGC18216	MGC18216	0.00046521	2.27345	0.0392773	0.704228	1	1.02958	E2^Myc	1
226963_at	Hs.429839	similar to RNA polymerase B transcription factor 3	MGC23908	0.00437548	1.4571	0.067288	1.23345	1	1.02832	E2^Myc	1
227103_s_at	Hs.146161	hypothetical protein MGC2408	MGC2408	0.000245825	1.77695	9.14141e-07	3.50575	0.426067	1.30954	E2+Myc	1
203119_at	Hs.4253	hypothetical protein MGC2574	MGC2574	0.00942741	1.85907	1.53507e-05	4.3233	1	1.39934	E2+Myc	1
218641_at	---	hypothetical protein MGC3032	MGC3032	0.00854341	0.499208	0.00359063	0.496961	1	1.05138	E2+Myc	-1
226464_at	Hs.288954	hypothetical protein MGC33365	MGC33365	0.00690618	1.49808	0.00266949	1.50858	1	1.1729	E2+Myc	1
226748_at	Hs.293658	hypothetical protein MGC35274	MGC35274	0.00596467	1.4822	3.21047e-05	2.14935	1	1.17672	E2+Myc	1
228067_at	Hs.136732	similar to 2010300C02Rik protein	MGC42367	0.00055831	0.536379	0.00205686	0.643376	1	0.926794	E2+Myc	-1
224523_s_at	Hs.8345	hypothetical protein MGC4308 /// hypothetical protein MGC4308	MGC4308	0.00177673	2.18962	1.68788e-05	3.97248	1	1.16507	E2+Myc	1
227764_at	Hs.21929	hypothetical protein MGC52057	MGC52057	4.24223e-05	4.03209	NA	NA	NA	NA	E2^Myc	1
221580_s_at	Hs.355750	hypothetical protein MGC5306	MGC5306	0.00565915	1.7988	4.16498e-05	2.9489	1	1.11199	E2+Myc	1
229711_s_at	Hs.168732	hypothetical protein MGC5370	MGC5370	0.00876395	1.64535	1	1.13592	1	1.02829	E2^Myc	1
225625_at	Hs.374458	similar to hypothetical protein 9530023G02	MGC90512	0.000125149	2.0363	9.84927e-07	3.88125	NA	NA	E2+Myc	1
206247_at	Hs.211580	MHC class I polypeptide-related sequence B	MICB	0.00351531	3.22617	0.00107053	0.293987	1	0.588566	E2^Myc	1
213189_at	Hs.23294	MYC induced nuclear antigen	MINA	6.65791e-05	2.03176	9.97053e-07	3.30577	1	1.12469	E2+Myc	1
221559_s_at	Hs.267194	MIS12 homolog (yeast)	MIS12	0.0065511	1.55752	1	1.13187	1	1.01034	E2^Myc	1
224714_at	Hs.367842	MKI67 (FHA domain) interacting nucleolar phosphoprotein	MKI67IP	0.000994652	2.15228	1.00206e-05	3.94244	1	1.07464	E2+Myc	1
218205_s_at	Hs.512094	MAP kinase interacting serine/threonine kinase 2	MKNK2	0.000390073	0.519706	0.0861682	0.788764	1	1.02751	E2^Myc	-1
201285_at	Hs.7838	makorin, ring finger protein, 1	MKRN1	0.001909	0.717007	0.000615337	0.710508	1	0.962725	E2+Myc	-1
219959_at	Hs.157986	molybdenum cofactor sulfurase	MOCOS	0.00375111	2.53305	0.00456357	2.19543	NA	NA	E2+Myc	1
218853_s_at	Hs.57549	motile sperm domain containing 1	MOSPD1	0.00808565	0.689067	0.000122769	0.541156	1	0.956926	E2+Myc	-1
223154_at	Hs.283693	mitochondrial ribosomal protein L1	MRPL1	0.00308658	1.54098	0.000105919	1.86116	1	1.09256	E2+Myc	1
203931_s_at	Hs.109059	mitochondrial ribosomal protein L12	MRPL12	0.00609377	1.52874	0.000107468	1.97756	1	1.11313	E2+Myc	1
225201_s_at	Hs.343579	mitochondrial ribosomal protein L14	MRPL14	0.00222052	1.45483	6.55266e-05	1.73298	1	1.01729	E2+Myc	1
218027_at	Hs.18349	mitochondrial ribosomal protein L15	MRPL15	0.000518662	1.60588	6.66233e-06	2.27235	1	1.05262	E2+Myc	1
217980_s_at	Hs.291898	mitochondrial ribosomal protein L16	MRPL16	0.000481016	1.85838	9.67916e-06	2.70984	1	1.08558	E2+Myc	1
222216_s_at	Hs.10026	mitochondrial ribosomal protein L17	MRPL17	0.000258191	1.55315	1.27726e-05	1.83043	1	0.956964	E2+Myc	1
203465_at	Hs.44024	mitochondrial ribosomal protein L19	MRPL19	0.0052904	1.63541	0.00256238	1.61817	1	0.999219	E2+Myc	1
208787_at	Hs.320961	mitochondrial ribosomal protein L3	MRPL3	0.00148032	1.40256	1.67774e-05	1.78335	1	1.0541	E2+Myc	1
218982_s_at	Hs.44298	mitochondrial ribosomal protein S17	MRPS17	0.00427695	1.49258	1.64174e-05	2.2671	1	1.11097	E2+Myc	1
225240_s_at	Hs.185084	musashi homolog 2 (Drosophila)	MSI2	0.00757277	1.56705	0.0157173	0.703565	1	0.910521	E2^Myc	1
202309_at	Hs.435974	methylenetetrahydrofolate dehydrogenase (NADP+ dependent), methenyltetrahydrofolate cyclohydrolase, formyltetrahydrofolate synthetase	MTHFD1	0.0057505	1.56773	4.61533e-05	2.26042	1	1.12191	E2+Myc	1
201761_at	Hs.154672	methylene tetrahydrofolate dehydrogenase (NAD+ dependent), methenyltetrahydrofolate cyclohydrolase	MTHFD2	0.000351647	1.53309	0.000329234	1.44578	1	1.03916	E2+Myc	1
223172_s_at	Hs.25199	mitochondrial protein 18 kDa	MTP18	0.00848673	1.83237	0.0185344	1.60075	1	1.05943	E2^Myc	1
203199_s_at	Hs.153792	5-methyltetrahydrofolate-homocysteine methyltransferase reductase	MTRR	0.00799699	1.54478	4.27645e-05	2.32422	1	1.2818	E2+Myc	1
212346_s_at	Hs.511752	MAX dimerization protein 4	MXD4	0.00382688	0.502207	1	0.823301	1	1.0278	E2^Myc	-1
204798_at	Hs.407830	v-myb myeloblastosis viral oncogene homolog (avian)	MYB	0.000237406	3.37758	0.00904448	1.80771	1	1.39944	E2+Myc	1
213906_at	Hs.300592	v-myb myeloblastosis viral oncogene homolog (avian)-like 1	MYBL1	1.86721e-05	15.9807	NA	NA	NA	NA	E2^Myc	1
212364_at	Hs.121576	myosin IB	MYO1B	0.00980358	0.664076	0.0109366	0.701978	1	0.95429	E2^Myc	-1
201970_s_at	Hs.446206	nuclear autoantigenic sperm protein (histone-binding)	NASP	0.000524707	1.77127	0.00858694	1.37864	1	0.879248	E2+Myc	1
225783_at	Hs.157804	NEDD8-conjugating enzyme	NCE2	0.00684802	1.55869	1	1.06464	1	0.845721	E2^Myc	1
200610_s_at	Hs.79110	nucleolin	NCL	0.00808565	1.49119	2.03012e-05	2.4075	1	1.12244	E2+Myc	1
209107_x_at	Hs.386092	nuclear receptor coactivator 1	NCOA1	0.005963	0.68957	0.00348319	0.701713	1	1.17359	E2+Myc	-1
209061_at	Hs.382168	nuclear receptor coactivator 3	NCOA3	0.00372495	0.655826	0.0342142	0.773046	1	1.11824	E2^Myc	-1
238346_s_at	Hs.179909	nuclear receptor coactivator 6 interacting protein	NCOA6IP	0.00961517	1.68524	0.0154	1.53129	NA	NA	E2^Myc	1
225344_at	Hs.292676	nuclear receptor coactivator 7	NCOA7	0.00403609	0.555312	0.168554	0.762568	1	1.01605	E2^Myc	-1
200632_s_at	Hs.318567	N-myc downstream regulated gene 1	NDRG1	0.000719551	0.478337	0.025674	0.694158	1	1.01861	E2^Myc	-1
212445_s_at	Hs.3731	neural precursor cell expressed, developmentally down-regulated 4-like	NEDD4L	9.00286e-05	0.428841	0.164447	0.807395	1	1.15301	E2^Myc	-1
218888_s_at	Hs.6823	neuropilin (NRP) and tolloid (TLL)-like 2	NETO2	0.00961517	1.46399	0.00349701	1.48056	1	0.922846	E2+Myc	1
201502_s_at	Hs.81328	nuclear factor of kappa light polypeptide gene enhancer in B-cells inhibitor, alpha	NFKBIA	0.000133719	0.508943	0.000109317	0.556953	1	0.905491	E2+Myc	-1
203045_at	Hs.11342	ninjurin 1	NINJ1	0.00187045	0.679117	0.00446544	0.746205	1	0.930422	E2+Myc	-1
225943_at	Hs.22151	neurolysin (metallopeptidase M3 family)	NLN	0.000647955	1.82273	2.30554e-06	3.68045	0.335126	1.43524	E2+Myc	1
201577_at	Hs.118638	non-metastatic cells 1, protein (NM23A) expressed in	NME1	0.000586557	1.6425	1.52577e-05	2.11714	1	1.06787	E2+Myc	1
200875_s_at	Hs.376064	nucleolar protein 5A (56kDa with KKE/D repeat)	NOL5A	8.88441e-05	2.36612	2.43909e-06	3.77524	1	1.11644	E2+Myc	1
222554_s_at	Hs.183253	nucleolar protein family 6 (RNA-associated)	NOL6	0.000131211	1.85068	3.89627e-06	2.56379	NA	NA	E2+Myc	1
219110_at	Hs.69851	nucleolar protein family A, member 1 (H/ACA small nucleolar RNPs)	NOLA1	0.00205866	1.46458	1.39296e-05	2.05028	1	0.968147	E2+Myc	1
211949_s_at	Hs.75337	nucleolar and coiled-body phosphoprotein 1	NOLC1	0.00297532	3.52467	0.000318761	4.63602	1	1.03864	E2+Myc	1
223096_at	Hs.119908	nucleolar protein NOP5/NOP58	NOP5/NOP58	0.00293613	1.84927	0.000163665	2.27114	1	1.07432	E2+Myc	1
201695_s_at	Hs.75514	nucleoside phosphorylase	NP	0.0014155	1.8439	5.05989e-05	2.38678	1	1.08794	E2+Myc	1
217796_s_at	Hs.353191	nuclear protein localization 4	NPL4	0.00198458	0.676559	0.0147798	0.780695	1	0.980296	E2^Myc	-1
205440_s_at	Hs.519057	neuropeptide Y receptor Y1	NPY1R	4.20077e-06	11.7036	NA	NA	NA	NA	E2^Myc	1
202263_at	Hs.334832	NAD(P)H:quinone oxidoreductase type 3, polypeptide A2	NQO3A2	0.00541525	0.666854	0.00694962	0.711175	1	0.98943	E2+Myc	-1
202599_s_at	Hs.155017	nuclear receptor interacting protein 1	NRIP1	1.67574e-05	3.06019	0.0243348	0.735136	1	1.19546	E2^Myc	1
217850_at	Hs.313544	nucleostemin	NS	0.000204485	1.70459	0.000209807	1.56608	1	0.978423	E2+Myc	1
200747_s_at	Hs.332115	nuclear mitotic apparatus protein 1	NUMA1	0.00445874	0.571163	0.0732826	0.734284	1	1.03663	E2^Myc	-1
225470_at	Hs.180591	nucleoporin 35kDa	NUP35	0.000133719	2.53806	9.26822e-06	3.43629	1	1.18342	E2+Myc	1
218708_at	Hs.24563	NTF2-like export factor 1	NXT1	0.000263217	1.93616	1.29581e-05	2.49058	1	1.0469	E2+Myc	1
202869_at	Hs.442936	2prime,5prime-oligoadenylate synthetase 1, 40/46kDa	OAS1	0.00353526	0.744463	0.778583	0.9128	1	0.998535	E2^Myc	-1
205301_s_at	Hs.380271	8-oxoguanine DNA glycosylase	OGG1	0.00553945	1.36387	NA	NA	NA	NA	E2^Myc	1
209026_x_at	Hs.356729	beta 5-tubulin	OK/SW-cl.56	0.00824455	1.57358	0.00689481	1.50686	1	0.830244	E2+Myc	1
213131_at	Hs.74376	olfactomedin 1	OLFM1	0.00257789	2.60767	NA	NA	1	1.17737	E2^Myc	1
224392_s_at	Hs.170129	opsin 3 (encephalopsin, panopsin) /// opsin 3 (encephalopsin, panopsin)	OPN3	0.00168002	2.58967	NA	NA	NA	NA	E2^Myc	1
204853_at	Hs.167937	origin recognition complex, subunit 2-like (yeast)	ORC2L	0.00680807	1.4614	0.000561008	1.62712	1	0.990355	E2+Myc	1
223259_at	Hs.133167	ORM1-like 3 (S. cerevisiae)	ORMDL3	0.00525036	0.702572	0.00108033	0.674484	1	0.937493	E2+Myc	-1
204479_at	Hs.47011	osteoclast stimulating factor 1	OSTF1	0.000316388	1.87878	1	0.939968	1	1.10709	E2^Myc	1
226140_s_at	Hs.102647	OTU domain containing 1	OTUD1	0.0020237	0.59352	0.000133799	0.508988	1	1.03931	E2+Myc	-1
202553_s_at	Hs.20013	GCIP-interacting protein p29	P29	0.000664453	0.623643	0.00234817	0.713579	1	0.997233	E2+Myc	-1
201013_s_at	Hs.444439	phosphoribosylaminoimidazole carboxylase, phosphoribosylaminoimidazole succinocarboxamide synthetase	PAICS	0.00277373	1.66018	3.72043e-05	2.32337	1	1.02101	E2+Myc	1
218886_at	Hs.310231	PAK1 interacting protein 1	PAK1IP1	0.00976433	1.94875	0.00168152	2.16198	NA	NA	E2+Myc	1
213372_at	Hs.368305	progestin and adipoQ receptor family member III	PAQR3	0.0084246	1.45135	NA	NA	NA	NA	E2^Myc	1
204004_at	Hs.406074	PRKC, apoptosis, WT1, regulator	PAWR	0.0052904	0.624635	1	1.03287	1	0.912957	E2^Myc	-1
201202_at	Hs.78996	proliferating cell nuclear antigen	PCNA	0.00215397	2.06138	0.611419	1.24783	1	0.91447	E2^Myc	1
212422_at	Hs.239499	programmed cell death 11	PDCD11	0.000491635	1.95908	4.69043e-06	3.42329	NA	NA	E2+Myc	1
1569110_x_at	Hs.379186	programmed cell death 6	PDCD6	0.00683498	0.744998	0.589256	0.895839	1	1.16877	E2^Myc	-1
202590_s_at	Hs.92261	pyruvate dehydrogenase kinase, isoenzyme 2	PDK2	0.00933017	0.709903	NA	NA	1	1.03191	E2^Myc	-1
209621_s_at	Hs.71719	PDZ and LIM domain 3	PDLIM3	1.44891e-05	4.13585	NA	NA	NA	NA	E2^Myc	1
205380_at	Hs.15456	PDZ domain containing 1	PDZK1	9.09447e-06	13.7685	NA	NA	NA	NA	E2^Myc	1
218590_at	Hs.22678	progressive external ophthalmoplegia 1	PEO1	0.00257195	2.00619	9.26822e-06	4.37438	NA	NA	E2+Myc	1
202464_s_at	Hs.195471	6-phosphofructo-2-kinase/fructose-2,6-biphosphatase 3	PFKFB3	0.00248751	2.15974	1	0.853961	1	0.883055	E2^Myc	1
221521_s_at	Hs.433180	DNA replication complex GINS protein PSF2	Pfs2	0.00876395	2.49033	0.415567	1.47666	1	0.73304	E2^Myc	1
225366_at	Hs.23363	phosphoglucomutase 2	PGM2	0.00719902	1.60314	0.000639965	1.82463	NA	NA	E2+Myc	1
40446_at	Hs.166204	PHD finger protein 1	PHF1	0.00842307	0.63688	0.00361136	0.636116	1	1.04929	E2+Myc	-1
217996_at	Hs.82101	pleckstrin homology-like domain, family A, member 1	PHLDA1	0.00752581	2.29394	0.00165503	0.397699	1	1.23974	E2^Myc	1
203035_s_at	Hs.435761	protein inhibitor of activated STAT, 3	PIAS3	0.00684768	0.525272	0.0155202	0.608578	1	1.01241	E2^Myc	-1
223470_at	Hs.512837	phosphatidylinositol glycan, class M	PIGM	0.00993892	1.45389	0.00439189	1.45332	1	0.988058	E2+Myc	1
209019_s_at	Hs.389171	PTEN induced putative kinase 1	PINK1	0.00111404	0.563064	0.13746	0.798882	1	1.00261	E2^Myc	-1
231120_x_at	Hs.363171	protein kinase (cAMP-dependent, catalytic) inhibitor beta	PKIB	2.06644e-05	10.5523	NA	NA	NA	NA	E2^Myc	1
202620_s_at	Hs.41270	procollagen-lysine, 2-oxoglutarate 5-dioxygenase (lysine hydroxylase) 2	PLOD2	0.00251145	2.40385	1	0.86985	1	1.13015	E2^Myc	1
208890_s_at	Hs.3989	plexin B2	PLXNB2	0.0060299	0.594603	0.0104451	0.658109	1	0.951635	E2^Myc	-1
210139_s_at	Hs.372031	peripheral myelin protein 22	PMP22	0.000798046	0.5472	0.0385862	0.753872	1	0.768332	E2^Myc	-1
213677_s_at	Hs.111749	PMS1 postmeiotic segregation increased 1 (S. cerevisiae)	PMS1	0.000419123	1.71795	6.14298e-06	2.52148	1	1.08584	E2+Myc	1
212037_at	Hs.409965	pinin, desmosome associated protein	PNN	0.00360655	1.79235	0.00963389	1.54666	1	0.963501	E2+Myc	1
212705_x_at	Hs.118463	patatin-like phospholipase domain containing 2	PNPLA2	0.00466445	0.673033	NA	NA	NA	NA	E2^Myc	-1
225291_at	Hs.392004	polyribonucleotide nucleotidyltransferase 1	PNPT1	0.000108827	1.90376	9.14141e-07	3.47604	1	0.967459	E2+Myc	1
209034_at	Hs.75969	proline-rich nuclear receptor coactivator 1	PNRC1	0.00188557	0.49773	0.00121837	0.523872	1	0.930633	E2+Myc	-1
201115_at	Hs.306791	polymerase (DNA directed), delta 2, regulatory subunit 50kDa	POLD2	0.000481016	1.60819	7.33527e-06	2.22394	1	1.03938	E2+Myc	1
205909_at	Hs.99185	polymerase (DNA directed), epsilon 2 (p59 subunit)	POLE2	0.00114997	2.95787	0.0484321	1.67824	NA	NA	E2^Myc	1
222704_at	Hs.59475	polymerase (RNA) I polypeptide A, 194kDa	POLR1A	0.00264865	1.95424	0.000493478	2.11786	NA	NA	E2+Myc	1
223403_s_at	Hs.86337	polymerase (RNA) I polypeptide B, 128kDa	POLR1B	0.000156896	2.64983	4.19303e-06	4.53099	1	1.33717	E2+Myc	1
209317_at	Hs.5409	polymerase (RNA) I polypeptide C, 30kDa	POLR1C	0.00403609	1.68228	4.70164e-05	2.42748	1	1.02337	E2+Myc	1
203664_s_at	Hs.318549	polymerase (RNA) II (DNA directed) polypeptide D	POLR2D	0.00548729	1.70956	1.44952e-05	3.23193	1	1.04525	E2+Myc	1
212226_s_at	Hs.432840	phosphatidic acid phosphatase type 2B	PPAP2B	0.00443457	0.564693	0.000599373	0.507484	1	0.967013	E2+Myc	-1
209433_s_at	Hs.311625	phosphoribosyl pyrophosphate amidotransferase	PPAT	0.000182677	1.89823	1.24699e-06	3.3411	1	1.23712	E2+Myc	1
212841_s_at	Hs.12953	PTPRF interacting protein, binding protein 2 (liprin beta 2)	PPFIBP2	0.00103695	0.372382	NA	NA	NA	NA	E2^Myc	-1
222500_at	Hs.27693	peptidylprolyl isomerase (cyclophilin)-like 1	PPIL1	0.000247003	1.91087	3.66465e-05	2.08042	1	1.02345	E2+Myc	1
203407_at	Hs.192233	periplakin	PPL	0.0049737	0.542763	0.000111092	0.389953	1	0.920826	E2+Myc	-1
206452_x_at	Hs.400740	protein phosphatase 2A, regulatory subunit Bprime (PR 53)	PPP2R4	0.0087685	0.6639	0.253705	0.821549	1	1.00506	E2^Myc	-1
205053_at	---	primase, polypeptide 1, 49kDa	PRIM1	0.000169402	3.72773	0.00317994	2.0497	1	0.776071	E2+Myc	1
202178_at	Hs.407181	protein kinase C, zeta	PRKCZ	0.00135811	0.580795	0.52742	0.851099	1	0.940363	E2^Myc	-1
217786_at	Hs.367854	protein arginine methyltransferase 5/SKB1 homolog (S. pombe)	PRMT5/SKB1	0.00489046	1.89333	0.000403379	2.25722	1	1.03834	E2+Myc	1
202458_at	Hs.25338	protease, serine, 23	PRSS23	0.00120128	2.85573	0.000116422	0.278127	1	0.835359	E2^Myc	1
202525_at	Hs.75799	protease, serine, 8 (prostasin)	PRSS8	0.00337943	0.571973	0.00121837	0.566306	1	1.08456	E2+Myc	-1
223108_s_at	Hs.54971	putative S1 RNA binding domain protein	PS1D	0.00672914	1.59933	1	0.920174	1	0.924536	E2^Myc	1
209158_s_at	Hs.8517	pleckstrin homology, Sec7 and coiled-coil domains 2 (cytohesin-2)	PSCD2	0.000613311	0.605026	1.52577e-05	0.464077	1	0.938955	E2+Myc	-1
210367_s_at	Hs.146688	prostaglandin E synthase	PTGES	2.61431e-06	16.1797	NA	NA	NA	NA	E2^Myc	1
208616_s_at	Hs.82911	protein tyrosine phosphatase type IVA, member 2	PTP4A2	0.00103521	1.53959	0.0184084	0.787809	1	1.03607	E2^Myc	1
232037_at	Hs.512847	putative neuronal cell adhesion molecule	PUNC	0.00544439	0.633131	0.362208	0.829831	1	0.955291	E2^Myc	-1
227718_at	Hs.349150	purine-rich element binding protein B	PURB	0.00718668	1.54074	0.00548174	1.48625	NA	NA	E2+Myc	1
218670_at	Hs.23723	pseudouridylate synthase 1	PUS1	0.00309511	1.93914	2.46554e-05	3.33476	1	1.25222	E2+Myc	1
225418_at	Hs.183986	poliovirus receptor-related 2 (herpesvirus entry mediator B)	PVRL2	0.00374343	0.702754	6.03933e-05	0.564908	1	0.947946	E2+Myc	-1
201607_at	Hs.172589	nuclear phosphoprotein similar to S. cerevisiae PWP1	PWP1	0.00933017	1.43978	0.000253835	1.74185	1	1.0891	E2+Myc	1
209336_at	Hs.449076	PWP2 periodic tryptophan protein homolog (yeast)	PWP2H	0.00799699	1.44771	4.07618e-05	2.06339	1	1.05763	E2+Myc	1
219622_at	Hs.179791	RAB20, member RAS oncogene family	RAB20	0.00110521	0.5338	0.0278011	0.720696	1	0.887671	E2^Myc	-1
218360_at	Hs.281117	RAB22A, member RAS oncogene family	RAB22A	0.00624817	0.728253	0.0107808	0.774995	1	0.941594	E2^Myc	-1
228708_at	Hs.25318	RAB27B, member RAS oncogene family	RAB27B	0.00118106	0.454306	0.000600915	0.469074	1	0.834611	E2+Myc	-1
217763_s_at	Hs.223025	RAB31, member RAS oncogene family	RAB31	2.43324e-05	4.14911	0.0025643	0.550269	1	1.00728	E2^Myc	1
225001_at	Hs.8036	RAB3D, member RAS oncogene family	RAB3D	0.00348928	0.605897	0.026992	0.730093	1	1.00125	E2^Myc	-1
221808_at	Hs.444327	RAB9A, member RAS oncogene family	RAB9A	0.0052102	0.638265	0.00635928	0.683487	1	0.925423	E2+Myc	-1
204028_s_at	---	RAB GTPase activating protein 1	RABGAP1	0.00386444	0.641657	0.0157173	0.733111	1	0.938349	E2^Myc	-1
209181_s_at	Hs.78948	Rab geranylgeranyltransferase, beta subunit	RABGGTB	0.00689678	1.38592	3.12182e-05	1.92473	1	1.15739	E2+Myc	1
201222_s_at	Hs.159087	RAD23 homolog B (S. cerevisiae)	RAD23B	0.00387001	1.34691	1	1.04473	1	1.0062	E2^Myc	1
202845_s_at	Hs.75447	ralA binding protein 1	RALBP1	0.000410569	1.83822	0.017957	0.746973	1	1.12384	E2^Myc	1
209050_s_at	Hs.106185	ral guanine nucleotide dissociation stimulator	RALGDS	0.0051056	0.712878	0.227476	1.16385	1	1.01495	E2^Myc	-1
218585_s_at	Hs.126774	RA-regulated nuclear matrix-associated protein	DTL/RAMP	0.00933017	5.99512	0.827634	1.89877	NA	NA	E2^Myc	1
204916_at	Hs.32989	receptor (calcitonin) activity modifying protein 1	RAMP1	0.000481016	2.12132	NA	NA	NA	NA	E2^Myc	1
200749_at	Hs.10842	RAN, member RAS oncogene family	RAN	0.00103989	1.81061	0.000710156	1.72422	1	0.953084	E2+Myc	1
211953_s_at	Hs.113503	RAN binding protein 5	RANBP5	0.000537998	2.37184	0.000473721	2.13726	1	1.07982	E2+Myc	1
203911_at	Hs.433797	RAP1, GTPase activating protein 1	RAP1GAP	0.0038268	0.485335	0.0945566	0.69046	1	1.23076	E2^Myc	-1
218669_at	Hs.225979	RAP2C, member of RAS oncogene family	RAP2C	0.00276689	1.49215	0.25852	0.854027	1	1.04119	E2^Myc	1
203749_s_at	Hs.361071	retinoic acid receptor, alpha	RARA	0.00162251	1.88552	NA	NA	NA	NA	E2^Myc	1
205590_at	Hs.189527	RAS guanyl releasing protein 1 (calcium and DAG-regulated)	RASGRP1	8.03802e-07	10.2006	NA	NA	NA	NA	E2^Myc	1
212870_at	Hs.346527	Ras association (RalGDS/AF-6) domain family 3	RASSF3	0.00868423	0.561441	0.000777411	0.479232	1	1.04476	E2+Myc	-1
203344_s_at	Hs.437224	retinoblastoma binding protein 8	RBBP8	9.00286e-05	3.60891	1	1.11815	1	0.883354	E2^Myc	1
212170_at	---	RNA binding motif protein 12	RBM12	0.000293911	1.66896	NA	NA	NA	NA	E2^Myc	1
235004_at	Hs.201619	RNA binding motif protein 24	RBM24	3.16437e-05	12.7085	NA	NA	NA	NA	E2^Myc	1
218593_at	Hs.274263	RNA binding motif protein 28	RBM28	0.00821838	1.51613	0.000140621	1.96256	1	1.05376	E2+Myc	1
207266_x_at	Hs.241567	RNA binding motif, single stranded interacting protein 1	RBMS1	0.0057168	0.622404	0.00669518	0.66635	1	0.875468	E2+Myc	-1
222666_s_at	Hs.113052	RNA terminal phosphate cyclase-like 1	RCL1	0.000724108	2.16467	0.000142986	2.33008	1	1.24774	E2+Myc	1
217776_at	Hs.226007	retinol dehydrogenase 11 (all-trans and 9-cis)	RDH11	0.00674344	1.40494	1	1.0923	1	1.00353	E2^Myc	1
227758_at	Hs.416854	RAS-like, estrogen-regulated, growth inhibitor	RERG	1.44891e-05	9.42801	0.0267751	1.76685	NA	NA	E2^Myc	1
211421_s_at	Hs.350321	ret proto-oncogene (multiple endocrine neoplasia and medullary thyroid carcinoma 1, Hirschsprung disease)	RET	4.29792e-05	4.49922	0.000241511	0.372875	1	1.39768	E2^Myc	1
203696_s_at	Hs.139226	replication factor C (activator 1) 2, 40kDa	RFC2	0.0080586	1.89742	0.128062	1.41921	1	0.856807	E2^Myc	1
204023_at	RFC4	replication factor C (activator 1) 4, 37kDa	RFC4	0.00198094	2.53732	0.141082	1.48578	1	0.836506	E2^Myc	1
202963_at	Hs.166891	regulatory factor X, 5 (influences HLA class II expression)	RFX5	0.0084351	0.65107	0.0340225	0.740357	1	1.08326	E2^Myc	-1
223267_at	Hs.57898	RNA (guanine-9-) methyltransferase domain containing 1	RG9MTD1	0.0037308	1.51837	4.78581e-05	2.01269	1	1.01471	E2+Myc	1
209110_s_at	Hs.170160	ral guanine nucleotide dissociation stimulator-like 2	RGL2	0.00928505	0.702534	0.000335858	0.597644	1	0.978289	E2+Myc	-1
218686_s_at	Hs.57988	rhomboid family 1 (Drosophila)	RHBDF1	0.00134571	0.537279	0.000179808	0.484866	1	0.901844	E2+Myc	-1
220510_at	Hs.131835	Rhesus blood group, B glycoprotein	RHBG	0.00778491	0.658872	NA	NA	NA	NA	E2^Myc	-1
221215_s_at	Hs.55565	receptor-interacting serine-threonine kinase 4	RIPK4	0.00371917	0.606641	0.119677	0.784329	1	0.960289	E2^Myc	-1
214519_s_at	Hs.127032	relaxin 2 (H2)	RLN2	0.000136531	3.31783	NA	NA	NA	NA	E2^Myc	1
218497_s_at	Hs.511960	ribonuclease H1	RNASEH1	0.00885955	1.46803	0.000127808	1.89233	1	1.09283	E2+Myc	1
210056_at	Hs.124940	Rho family GTPase 1	RND1	0.00375293	0.456765	0.00043559	0.387965	1	0.830893	E2+Myc	-1
205748_s_at	Hs.69554	ring finger protein 126	RNF126	0.0080586	1.56716	0.00248227	1.6068	1	0.936118	E2+Myc	1
217865_at	Hs.155718	ring finger protein 130	RNF130	0.000663353	0.619638	1	0.900256	1	1.17192	E2^Myc	-1
218738_s_at	Hs.180403	ring finger protein 138	RNF138	0.00374471	1.5973	0.000139815	1.94761	1	1.0304	E2+Myc	1
223085_at	Hs.439660	ring finger protein 19	RNF19	0.00296781	0.709054	6.9056e-06	0.4602	0.897179	0.82156	E2+Myc	-1
224610_at	Hs.433345	RNA, U22 small nucleolar	RNU22	0.00175353	1.77829	1.04362e-05	3.04402	1	1.16023	E2+Myc	1
201756_at	Hs.79411	replication protein A2, 32kDa	RPA2	0.00786387	1.49843	0.185949	1.22595	1	0.884116	E2^Myc	1
225039_at	Hs.282260	ribulose-5-phosphate-3-epimerase	RPE	0.00489046	1.46426	0.000678874	1.56955	1	1.02909	E2+Myc	1
213459_at	Hs.433701	ribosomal protein L37a	RPL37A	0.00197071	2.56817	0.000108364	3.51096	NA	NA	E2+Myc	1
213427_at	Hs.511756	ribonuclease P 40kDa subunit	RPP40	8.74594e-05	2.04129	9.9075e-07	3.58604	0.825593	1.27318	E2+Myc	1
219370_at	Hs.100890	reprimo, TP53 dependant G2 arrest mediator candidate	RPRM	0.00225486	0.649626	1	0.972914	1	1.14987	E2^Myc	-1
218088_s_at	Hs.110950	Ras-related GTP binding C	RRAGC	0.000524707	0.604231	4.98093e-05	0.540045	1	0.908112	E2+Myc	-1
222204_s_at	Hs.110103	RRN3 RNA polymerase I transcription factor homolog (yeast)	RRN3	0.00114997	1.6806	0.000292592	1.73684	1	1.02647	E2+Myc	1
209567_at	Hs.71827	RRS1 ribosome biogenesis regulator homolog (S. cerevisiae)	RRS1	0.000459621	2.38056	3.29037e-05	3.02857	1	1.29955	E2+Myc	1
201614_s_at	Hs.272822	RuvB-like 1 (E. coli)	RUVBL1	0.000131211	1.99971	6.32968e-06	2.64828	1	0.984918	E2+Myc	1
202449_s_at	Hs.20084	retinoid X receptor, alpha	RXRA	0.00358598	0.652728	0.562918	0.864966	1	0.994639	E2^Myc	-1
202853_s_at	Hs.285346	RYK receptor-like tyrosine kinase	RYK	0.00671563	1.49523	0.0111452	0.722371	1	1.03704	E2^Myc	1
229661_at	Hs.189095	sal-like 4 (Drosophila)	SALL4	0.00308047	0.331618	0.0289447	0.51046	1	1.21361	E2^Myc	-1
204900_x_at	Hs.512813	sin3-associated polypeptide, 30kDa	SAP30	0.00107426	1.87152	0.0455538	1.3491	1	1.0244	E2^Myc	1
209486_at	Hs.322901	disrupter of silencing 10	SAS10	0.00790517	1.58088	0.0170754	1.42819	1	0.929094	E2^Myc	1
209146_at	Hs.393239	sterol-C4-methyl oxidase-like	SC4MOL	0.00876395	1.63635	1	1.10972	1	0.95167	E2^Myc	1
228408_s_at	Hs.270107	SDA1 domain containing 1	SDAD1	0.00690618	1.76923	0.0120793	1.58302	1	1.084	E2^Myc	1
212158_at	Hs.1501	syndecan 2 (heparan sulfate proteoglycan 1, cell surface-associated, fibroglycan)	SDC2	0.00743386	2.15367	0.000959198	0.396395	1	0.854962	E2^Myc	1
242064_at	Hs.125490	sidekick homolog 2 (chicken)	SDK2	0.000351647	2.57456	2.31662e-05	0.292261	1	0.982899	E2^Myc	1
202084_s_at	Hs.75232	SEC14-like 1 (S. cerevisiae)	SEC14L1	0.00608376	0.609658	0.000203891	0.484379	1	0.895457	E2+Myc	-1
215009_s_at	Hs.436549	SEC31-like 1 (S. cerevisiae)	SEC31L1	0.00328633	1.91087	0.000378299	2.18149	NA	NA	E2+Myc	1
223225_s_at	Hs.301048	SEH1-like (S. cerevisiae)	SEH1L	0.000421188	2.27388	3.29969e-05	2.82304	NA	NA	E2+Myc	1
1555274_a_at	Hs.127243	selenoprotein I, 1	SELI	0.000379898	2.32268	2.61322e-05	2.9678	1	1.06578	E2+Myc	1
203789_s_at	Hs.171921	sema domain, immunoglobulin domain (Ig), short basic domain, secreted, (semaphorin) 3C	SEMA3C	0.0015295	2.09187	0.0379588	0.680895	1	1.01804	E2^Myc	1
234725_s_at	Hs.416077	sema domain, immunoglobulin domain (Ig), transmembrane domain (TM) and short cytoplasmic domain, (semaphorin) 4B	SEMA4B	0.00162111	0.539074	0.00342244	0.62089	1	1.01754	E2+Myc	-1
219581_at	Hs.335550	likely homolog of yeast SEN2	SEN2L	0.000129763	2.3984	1.46262e-05	2.83481	1	1.14059	E2+Myc	1
200970_s_at	Hs.439874	stress-associated endoplasmic reticulum protein 1	SERP1	0.00793337	1.62451	1	0.972596	1	0.899664	E2^Myc	1
212268_at	Hs.381167	serine (or cysteine) proteinase inhibitor, clade B (ovalbumin), member 1	SERPINB1	0.00719902	0.682084	0.0055352	0.704502	1	1.10499	E2+Myc	-1
227164_at	---	splicing factor, arginine/serine-rich 1 (splicing factor 2, alternate splicing factor)	SFRS1	0.000644684	1.93157	3.3594e-05	2.43932	1	0.986324	E2+Myc	1
200893_at	Hs.30035	splicing factor, arginine/serine-rich 10 (transformer 2 homolog, Drosophila)	SFRS10	0.000936861	1.7378	0.231806	1.20735	1	0.972372	E2^Myc	1
200754_x_at	Hs.73965	splicing factor, arginine/serine-rich 2	SFRS2	0.0038139	1.46154	0.000126674	1.73165	1	1.08537	E2+Myc	1
201129_at	Hs.309090	splicing factor, arginine/serine-rich 7, 35kDa	SFRS7	7.41669e-05	2.39113	2.53921e-05	2.3892	1	1.03353	E2+Myc	1
227560_at	Hs.44070	sideroflexin 2	SFXN2	2.48839e-05	4.65413	1	1.13712	1	1.04636	E2^Myc	1
204688_at	Hs.409798	sarcoglycan, epsilon	SGCE	0.00573087	1.73944	NA	NA	NA	NA	E2^Myc	1
227197_at	Hs.240845	Src homology 3 domain-containing guanine nucleotide exchange factor	SGEF	0.000801298	2.17957	0.114375	0.740983	1	0.805164	E2^Myc	1
220038_at	Hs.380877	serum/glucocorticoid regulated kinase-like	SGKL	1.5696e-05	11.8974	NA	NA	NA	NA	E2^Myc	1
202060_at	Hs.173288	SH2 domain binding protein 1 (tetratricopeptide repeat containing)	SH2BP1	0.00175147	2.14752	1	1.16745	1	0.996413	E2^Myc	1
222258_s_at	Hs.17667	SH3-domain binding protein 4	SH3BP4	0.000807961	0.516274	0.0024346	0.616962	1	0.918522	E2+Myc	-1
243582_at	Hs.144658	SH3 domain containing ring finger 2	SH3RF2	0.00227034	1.6126	1	0.918264	1	0.99005	E2^Myc	1
209339_at	Hs.20191	seven in absentia homolog 2 (Drosophila)	SIAH2	1.05049e-05	3.08964	1	0.981871	1	1.04845	E2^Myc	1
219734_at	Hs.272416	SID1 transmembrane family, member 1	SIDT1	0.00112244	0.593643	0.000109796	0.530129	1	1.10281	E2+Myc	-1
211114_x_at	Hs.102456	survival of motor neuron protein interacting protein 1	SIP1	0.00525036	1.94558	0.0033342	1.86788	NA	NA	E2+Myc	1
1564520_s_at	Hs.367854	SKB1 homolog (S. pombe)	SKB1	0.00142659	1.73622	2.18019e-05	2.46781	1	1.11714	E2+Myc	1
207038_at	Hs.42645	solute carrier family 16 (monocarboxylic acid transporters), member 6	SLC16A6	0.00341627	2.32192	0.0805764	0.646614	1	0.728888	E2^Myc	1
223441_at	Hs.117865	solute carrier family 17 (anion/sugar transporter), member 5	SLC17A5	0.00680807	0.551807	0.00331056	0.558071	1	1.01097	E2+Myc	-1
209681_at	Hs.30246	solute carrier family 19 (thiamine transporter), member 2	SLC19A2	0.00523714	1.61567	1	0.949209	1	1.13926	E2^Myc	1
225491_at	Hs.349088	solute carrier family 1 (glial high affinity glutamate transporter), member 2	SLC1A2	3.46788e-05	3.41687	0.00445141	0.604874	1	0.801811	E2^Myc	1
205074_at	Hs.15813	solute carrier family 22 (organic cation transporter), member 5	SLC22A5	0.000355345	2.54423	0.0951282	1.38718	1	1.29135	E2^Myc	1
222705_s_at	Hs.78457	solute carrier family 25 (mitochondrial carrier; ornithine transporter) member 15	SLC25A15	0.000161223	2.21524	3.55714e-05	2.33352	NA	NA	E2+Myc	1
211754_s_at	Hs.217292	solute carrier family 25 (mitochondrial carrier; peroxisomal membrane protein, 34kDa), member 17 /// solute carrier family 25 (mitochondrial carrier; peroxisomal membrane protein, 34kDa), member 17	SLC25A17	0.0071677	1.59639	0.000429573	1.87903	NA	NA	E2+Myc	1
204342_at	Hs.334938	solute carrier family 25 (mitochondrial carrier; phosphate carrier), member 24	SLC25A24	0.0049737	1.59178	0.43773	0.836576	1	1.00596	E2^Myc	1
225305_at	Hs.27769	solute carrier family 25, member 29	SLC25A29	0.0077847	0.622543	0.029673	0.714903	1	1.06209	E2^Myc	-1
226679_at	Hs.4866	solute carrier family 26, member 11	SLC26A11	0.00116646	0.582584	4.16444e-05	0.462325	1	0.831722	E2+Myc	-1
201250_s_at	Hs.169902	solute carrier family 2 (facilitated glucose transporter), member 1	SLC2A1	0.000481016	2.65482	1	1.07106	1	1.18285	E2^Myc	1
226601_at	Hs.38856	solute carrier family 30 (zinc transporter), member 7	SLC30A7	0.000663353	1.59051	NA	NA	NA	NA	E2^Myc	1
218988_at	Hs.445043	solute carrier family 35, member E3	SLC35E3	0.00552131	1.45048	0.677161	1.13801	1	1.08806	E2^Myc	1
209267_s_at	Hs.284205	solute carrier family 39 (zinc transporter), member 8	SLC39A8	0.00137703	2.98576	1	0.998373	1	0.956406	E2^Myc	1
219795_at	Hs.162211	solute carrier family 6 (neurotransmitter transporter), member 14	SLC6A14	0.00115491	2.6102	7.69235e-06	0.158949	1	1.57068	E2^Myc	1
212295_s_at	Hs.14846	solute carrier family 7 (cationic amino acid transporter, y+ system), member 1	SLC7A1	0.00162111	1.9483	0.00122669	1.82704	1	1.04979	E2+Myc	1
201195_s_at	Hs.184601	solute carrier family 7 (cationic amino acid transporter, y+ system), member 5	SLC7A5	0.00709318	2.45213	0.0125232	2.05705	1	1.16407	E2^Myc	1
203578_s_at	Hs.441169	solute carrier family 7 (cationic amino acid transporter, y+ system), member 6	SLC7A6	0.00689678	2.3425	0.00134561	2.61513	NA	NA	E2+Myc	1
201349_at	Hs.396783	solute carrier family 9 (sodium/hydrogen exchanger), isoform 3 regulator 1	SLC9A3R1	0.000116587	2.13676	1	0.88835	1	1.0557	E2^Myc	1
209897_s_at	Hs.29802	slit homolog 2 (Drosophila)	SLIT2	0.00274562	0.426692	NA	NA	NA	NA	E2^Myc	-1
226604_at	Hs.197687	SMILE protein	SMILE	0.00377322	0.546784	1	1.03637	0.681483	1.48772	E2^Myc	-1
202690_s_at	Hs.86948	small nuclear ribonucleoprotein D1 polypeptide 16kDa	SNRPD1	0.000797639	1.68744	0.000144654	1.78382	1	1.03546	E2+Myc	1
202691_at	Hs.86948	small nuclear ribonucleoprotein D1 polypeptide 16kDa	SNRPD1	0.00422115	1.58214	0.000881629	1.66389	1	0.999183	E2+Myc	1
218404_at	Hs.418132	sorting nexin 10	SNX10	0.000691589	1.68698	0.000799324	0.642323	1	0.946551	E2^Myc	1
218705_s_at	Hs.232779	sorting nexing 24	SNX24	0.00192215	2.82321	NA	NA	NA	NA	E2^Myc	1
229980_s_at	Hs.13794	sorting nexin 5	SNX5	0.00201915	1.45998	0.00101431	1.43945	1	0.990931	E2+Myc	1
217792_at	Hs.13794	sorting nexin 5	SNX5	0.00171164	1.40882	0.00149455	1.35299	1	0.985423	E2+Myc	1
217789_at	Hs.283443	sorting nexin 6	SNX6	0.0052904	0.673899	0.00148831	0.657574	1	1.01104	E2+Myc	-1
209736_at	Hs.201671	SRY (sex determining region Y)-box 13	SOX13	0.00443457	0.576904	0.187199	0.777533	1	1.07549	E2^Myc	-1
209218_at	Hs.71465	squalene epoxidase	SQLE	0.00595625	1.4198	0.17755	1.18566	1	1.00697	E2^Myc	1
212060_at	Hs.370907	U2-associated SR140 protein	SR140	0.00324279	1.66684	0.0050808	1.51359	NA	NA	E2+Myc	1
205335_s_at	Hs.2943	signal recognition particle 19kDa	SRP19	0.00428511	1.39203	0.000598883	1.47625	0.755021	1.23828	E2+Myc	1
214789_x_at	Hs.155160	Splicing factor, arginine/serine-rich, 46kD	SRP46	0.000293911	1.65659	2.38668e-05	1.88575	1	1.18027	E2+Myc	1
208802_at	Hs.237825	signal recognition particle 72kDa	SRP72	0.00566697	1.81989	0.490086	1.25692	1	1.08205	E2^Myc	1
218140_x_at	Hs.12152	signal recognition particle receptor, B subunit	SRPRB	0.00119022	1.7058	0.000109258	1.92883	1	1.08657	E2+Myc	1
46256_at	Hs.7247	SPRY domain-containing SOCS box protein SSB-3	SSB3	0.00982028	0.669057	0.0135316	0.71439	1	0.965897	E2^Myc	-1
203787_at	Hs.152207	single-stranded DNA binding protein 2	SSBP2	0.00438298	0.643934	1	0.92107	1	1.29185	E2^Myc	-1
222411_s_at	Hs.28707	signal sequence receptor, gamma (translocon-associated protein gamma)	SSR3	0.00754951	1.5081	0.832385	1.15223	1	1.16457	E2^Myc	1
223103_at	Hs.300446	START domain containing 10	STARD10	0.00928505	1.53386	1	0.894643	1	1.012	E2^Myc	1
213103_at	Hs.369912	START domain containing 13	STARD13	0.0027791	1.77673	0.000286861	0.494391	1	0.952327	E2^Myc	1
231713_s_at	Hs.8739	signal transducer and activator of transcription 3 interacting protein 1	STATIP1	0.000594263	1.77143	0.00824656	1.39093	1	1.167	E2+Myc	1
203439_s_at	Hs.155223	stanniocalcin 2	STC2	1.70729e-05	7.15116	1	0.962194	1	0.87041	E2^Myc	1
202558_s_at	Hs.352341	stress 70 protein chaperone, microsome-associated, 60kDa	STCH	0.00529371	2.29381	0.975523	0.773421	1	0.996293	E2^Myc	1
204068_at	Hs.166684	serine/threonine kinase 3 (STE20 homolog, yeast)	STK3	0.00752581	0.593857	0.0240062	0.68371	1	1.17108	E2^Myc	-1
1554572_a_at	Hs.85567	suppressor of variegation 3-9 homolog 2 (Drosophila)	SUV39H2	0.00238315	1.66092	6.49066e-05	2.12716	1	0.85295	E2+Myc	1
202566_s_at	Hs.163111	supervillin	SVIL	0.00679435	2.03857	NA	NA	NA	NA	E2^Myc	1
1555427_s_at	Hs.436376	synaptotagmin binding, cytoplasmic RNA interacting protein	SYNCRIP	0.00162111	1.7241	0.0251684	1.35824	1	0.96295	E2^Myc	1
205691_at	Hs.435277	synaptogyrin 3	SYNGR3	0.00220717	0.555203	1.00384e-05	0.304485	1	0.847587	E2+Myc	-1
242093_at	Hs.97774	synaptotagmin-like 5	SYTL5	1.45519e-05	6.28989	NA	NA	1	1.50343	E2^Myc	1
226117_at	Hs.310640	TRAF2 binding protein	T2BP	0.00747636	3.0941	1	1.11969	NA	NA	E2^Myc	1
204526_s_at	Hs.442657	TBC1 domain family, member 8 (with GRAM domain)	TBC1D8	0.00487773	0.601423	NA	NA	NA	NA	E2^Myc	-1
223013_at	Hs.438970	transducin (beta)-like 1X-linked receptor 1	TBL1XR1	0.00143996	0.656833	1	0.939236	1	0.972728	E2^Myc	-1
212685_s_at	Hs.52515	transducin (beta)-like 2	TBL2	0.00390041	1.40032	7.25997e-05	1.70464	1	1.09311	E2+Myc	1
219682_s_at	Hs.129895	T-box 3 (ulnar mammary syndrome)	TBX3	0.000357806	0.344194	9.64036e-05	0.329992	1	0.978314	E2+Myc	-1
202818_s_at	Hs.15535	transcription elongation factor B (SIII), polypeptide 3 (110kDa, elongin A)	TCEB3	0.00234889	0.579119	0.00146972	0.60154	1	0.986149	E2+Myc	-1
203303_at	Hs.446392	t-complex-associated-testis-expressed 1-like	TCTE1L	0.00242809	1.6825	0.00190259	0.626263	1	1.03371	E2^Myc	1
222830_at	Hs.418493	transcription factor CP2-like 2	TFCP2L2	0.00624817	1.49411	0.0572697	1.27685	1	0.928017	E2^Myc	1
219388_at	Hs.389571	transcription factor CP2-like 3	TFCP2L3	0.00395119	1.74732	0.0326603	0.706638	1	1.0832	E2^Myc	1
205009_at	Hs.350470	trefoil factor 1 (breast cancer, estrogen-inducible sequence expressed in)	TFF1	0.00569691	5.18938	0.071859	0.386761	1	0.808213	E2^Myc	1
209747_at	Hs.2025	transforming growth factor, beta 3	TGFB3	0.000238106	0.353089	0.00311661	0.550023	1	0.889349	E2+Myc	-1
201109_s_at	Hs.164226	thrombospondin 1	THBS1	0.00197071	3.75223	0.00978323	0.408895	1	1.13929	E2^Myc	1
212209_at	Hs.435249	thyroid hormone receptor associated protein 2	THRAP2	0.00162111	2.17638	0.012063	0.610609	1	1.06456	E2^Myc	1
202393_s_at	Hs.82173	TGFB inducible early growth response	TIEG	0.0020237	1.72634	1	0.896989	1	1.06915	E2^Myc	1
204391_x_at	Hs.183858	transcriptional intermediary factor 1/tripartite motif-containing 24	TIF1/TRIM24	0.00136822	0.584994	0.00833456	0.703844	1	1.0478	E2+Myc	-1
228256_s_at	Hs.12082	TIGA1	TIGA1	0.00646997	0.569436	0.00662998	0.611533	1	1.05509	E2+Myc	-1
205217_at	Hs.447877	translocase of inner mitochondrial membrane 8 homolog A (yeast)	TIMM8A	0.00149734	2.06978	8.67208e-05	2.61883	1	1.14189	E2+Myc	1
212665_at	Hs.12813	TCDD-inducible poly(ADP-ribose) polymerase	TIPARP	0.000266518	2.1875	1	0.940954	1	0.978284	E2^Myc	1
204519_s_at	Hs.430156	transmembrane 4 superfamily member 11 (plasmolipin)	TM4SF11	8.74594e-05	0.398154	0.00983684	0.685102	1	1.16132	E2+Myc	-1
222450_at	Hs.83883	transmembrane, prostate androgen induced RNA	TMEPAI	0.000985961	0.507981	1.30224e-05	0.315911	1	1.1097	E2+Myc	-1
226553_at	Hs.439309	transmembrane protease, serine 2	TMPRSS2	1.4948e-05	0.342832	0.000278707	0.56514	1	0.931425	E2+Myc	-1
221601_s_at	Hs.58831	regulator of Fas-induced apoptosis	TOSO	0.000247003	2.63482	NA	NA	NA	NA	E2^Myc	1
203421_at	Hs.433813	tumor protein p53 inducible protein 11	TP53I11	0.00351531	0.658913	NA	NA	NA	NA	E2^Myc	-1
225912_at	Hs.75497	tumor protein p53 inducible nuclear protein 1	TP53INP1	0.000351647	0.277612	0.000212656	0.307523	1	1.08575	E2+Myc	-1
203476_at	Hs.82128	trophoblast glycoprotein	TPBG	0.000188415	1.92783	0.000148035	0.563396	1	0.977348	E2^Myc	1
210372_s_at	Hs.16611	tumor protein D52-like 1	TPD52L1	0.000491635	4.77711	1	0.954742	1	1.07503	E2^Myc	1
220865_s_at	Hs.279865	trans-prenyltransferase	TPRT	0.00436517	2.25207	2.79103e-05	4.63246	NA	NA	E2+Myc	1
202369_s_at	Hs.310230	translocation associated membrane protein 2	TRAM2	0.00324279	0.614727	0.000838606	0.594405	1	0.979939	E2+Myc	-1
238520_at	Hs.50102	transcriptional regulating factor 1	TRERF1	0.00360401	0.445706	1	0.830723	1	1.08325	E2^Myc	-1
1554001_at	Hs.8164	tripartite motif-containing 37	TRIM37	0.00443457	0.690972	1	1.0088	1	1.05277	E2^Myc	-1
223814_at	Hs.506382	tRNA nucleotidyl transferase, CCA-adding, 1	TRNT1	0.00333942	1.73588	1	1.01224	1	1.02202	E2^Myc	1
201758_at	Hs.444556	tumor susceptibility gene 101	TSG101	0.0081535	0.769197	0.737816	0.909518	1	0.984415	E2^Myc	-1
204407_at	Hs.201774	transcription termination factor, RNA polymerase II	TTF2	0.000343259	2.70236	0.000101142	2.75811	1	1.04296	E2+Myc	1
226283_at	Hs.25130	TUWD12	TUWD12	0.000884419	2.15817	1	0.838809	1	0.911734	E2^Myc	1
201010_s_at	Hs.533977	thioredoxin interacting protein	TXNIP	0.00150695	0.493528	1	0.979424	1	1.39744	E2^Myc	-1
1554696_s_at	Hs.87491	thymidylate synthetase	TYMS	0.006955	1.95286	1	1.23731	1	0.68443	E2^Myc	1
222421_at	Hs.372758	ubiquitin-conjugating enzyme E2H (UBC8 homolog, yeast)	UBE2H	0.00353526	0.64277	4.34531e-05	0.474783	1	0.925944	E2+Myc	-1
204616_at	Hs.77917	ubiquitin carboxyl-terminal esterase L3 (ubiquitin thiolesterase)	UCHL3	0.00215854	1.50608	7.95909e-05	1.78549	1	1.05719	E2+Myc	1
219960_s_at	Hs.25223	ubiquitin carboxyl-terminal hydrolase L5	UCHL5	0.00725341	1.67447	0.00244139	1.70973	1	1.05058	E2+Myc	1
209825_s_at	Hs.458360	uridine-cytidine kinase 2	UCK2	9.12901e-05	2.1484	2.57211e-06	3.25548	1	1.02387	E2+Myc	1
224967_at	Hs.432605	UDP-glucose ceramide glucosyltransferase	UGCG	0.00443457	1.43985	0.00106856	0.672472	1	1.10507	E2^Myc	1
202706_s_at	Hs.2057	uridine monophosphate synthetase (orotate phosphoribosyl transferase and orotidine-5prime-decarboxylase)	UMPS	0.00122211	1.703	0.000113048	1.92389	1	1.0294	E2+Myc	1
202413_s_at	Hs.35086	ubiquitin specific protease 1	USP1	0.00112158	1.52072	0.0126544	1.28308	1	0.983129	E2^Myc	1
227572_at	Hs.446158	ubiquitin specific protease 30	USP30	0.00467607	0.681372	6.56658e-06	0.387243	1	0.890199	E2+Myc	-1
227256_at	Hs.16953	ubiquitin specific protease 31	USP31	0.000131211	2.63947	0.00284807	1.67575	NA	NA	E2+Myc	1
229198_at	Hs.531249	ubiquitin specific protease 35	USP35	6.69625e-05	3.14501	NA	NA	NA	NA	E2^Myc	1
221513_s_at	Hs.190389	UTP14, U3 small nucleolar ribonucleoprotein, homolog C (yeast)	UTP14C	0.0070555	1.59797	4.53874e-05	2.41486	1	1.04688	E2+Myc	1
208623_s_at	Hs.403997	villin 2 (ezrin)	VIL2	0.00267004	1.61948	0.00121837	0.623314	1	0.97883	E2^Myc	1
218512_at	Hs.73291	WD repeat domain 12	WDR12	6.6085e-05	2.16867	5.94007e-07	4.66009	1	1.20921	E2+Myc	1
218882_s_at	Hs.201375	WD repeat domain 3	WDR3	2.06644e-05	2.76969	4.29175e-07	6.21814	0.655166	1.34774	E2+Myc	1
226889_at	Hs.145365	WD repeat domain 35	WDR35	0.00402922	1.74263	0.000140614	2.22451	NA	NA	E2+Myc	1
241937_s_at	Hs.143638	WD repeat domain 4	WDR4	0.00197071	2.13549	5.64793e-05	3.05934	1	1.22773	E2+Myc	1
205792_at	Hs.194679	WNT1 inducible signaling pathway protein 2	WISP2	0.000227991	3.22113	NA	NA	NA	NA	E2^Myc	1
203137_at	Hs.446091	Wilms tumor 1 associated protein	WTAP	0.00395119	1.43042	1	0.945297	1	0.939166	E2^Myc	1
212637_s_at	Hs.450060	WW domain containing E3 ubiquitin protein ligase 1	WWP1	0.00928505	1.60492	0.145825	0.77284	1	1.05084	E2^Myc	1
200670_at	Hs.437638	X-box binding protein 1	XBP1	0.000239463	2.57449	0.0140535	0.650232	1	1.1801	E2^Myc	1
227117_at	Hs.85951	exportin, tRNA (nuclear export receptor for tRNAs)	XPOT	0.000263086	1.86524	0.000150023	1.77526	1	1.02435	E2+Myc	1
222581_at	Hs.227656	xenotropic and polytropic retrovirus receptor	XPR1	0.00227262	0.643885	0.0159788	0.754732	1	0.929048	E2^Myc	-1
212048_s_at	Hs.322735	tyrosyl-tRNA synthetase	YARS	0.00918779	1.55285	0.00492299	1.53215	1	1.08669	E2+Myc	1
227020_at	Hs.368672	yippee-like 2 (Drosophila)	YPEL2	0.00121198	0.440795	0.000989482	0.480283	1	1.17356	E2+Myc	-1
223179_at	Hs.271599	yippee-like 3 (Drosophila)	YPEL3	0.000481016	0.401495	3.55714e-05	0.312196	1	0.882564	E2+Myc	-1
217783_s_at	Hs.184542	yippee-like 5 (Drosophila)	YPEL5	0.00674988	0.572675	0.000776453	0.506015	1	1.03548	E2+Myc	-1
225195_at	Hs.517832	zinc finger, CSL domain containing 2	ZCSL2	0.00552131	1.52914	0.597489	0.858234	1	0.89367	E2^Myc	1
218606_at	Hs.9725	zinc finger, DHHC domain containing 7	ZDHHC7	2.72873e-05	0.482812	0.000415194	0.662029	1	0.955046	E2+Myc	-1
223387_at	Hs.368384	zinc finger, FYVE domain containing 1	ZFYVE1	0.00150744	0.512534	1.09923e-05	0.286667	1	0.861091	E2+Myc	-1
200050_at	Hs.301819	zinc finger protein 146 /// zinc finger protein 146	ZNF146	0.00419311	1.44934	0.00232635	1.42539	1	1.02139	E2+Myc	1
206261_at	Hs.25040	zinc finger protein 239	ZNF239	0.00565915	1.96861	1.63594e-05	4.28738	1	1.31122	E2+Myc	1
229551_x_at	Hs.48480	zinc finger protein 367	ZNF367	0.00217226	5.10216	0.100036	2.12126	1	0.728449	E2^Myc	1
214746_s_at	Hs.112158	zinc finger protein 467/likely ortholog of mouse zinc finger protein EZI	ZNF467/EZI	0.00565915	0.41512	0.275442	0.679984	1	0.899202	E2^Myc	-1

## Sheet: Probes
Probe.Set.ID	UniGene.ID	Gene.Title	Gene symbol	Adj pval E2	Relative expression E2	Adj pval Myc	Relative expression Myc	Adj pval Zip	Relative expression Zip	Category	Up=1, down = -1
219031_s_at	---	---	---	0.00180246	2.15029	4.23716e-05	3.20462	1	0.995116	E2+Myc	1
235324_at	---	---	---	0.00597941	1.67825	NA	NA	NA	NA	E2^Myc	1
1555832_s_at	Hs.4055	MRNA; cDNA DKFZp564C2063 (from clone DKFZp564C2063)	---	0.00435522	0.425393	0.0140757	0.537094	1	0.839247	E2^Myc	-1
1558529_s_at	Hs.380737 /// Hs.512045	LOC401440 /// CDNA FLJ43681 fis, clone TBAES2001229, moderately similar to 60S ribosomal protein L23a	---	0.000455901	0.463076	0.0177397	0.687622	1	0.964638	E2^Myc	-1
1560620_at	Hs.372902	Clone IMAGE:5729672, mRNA	---	3.75123e-05	2.36526	NA	NA	NA	NA	E2^Myc	1
207826_s_at	---	---	---	0.00841058	0.5426	0.0619583	0.679971	1	0.858812	E2^Myc	-1
213237_at	Hs.129061	Similar to TSG118.1 protein	---	0.00752652	1.50213	0.000297039	1.79626	1	1.07912	E2+Myc	1
218284_at	---	---	---	0.0046519	0.581921	9.36273e-05	0.427615	1	0.852332	E2+Myc	-1
221514_at	---	---	---	0.000228801	1.82575	3.03691e-06	2.8222	1	1.11342	E2+Myc	1
223366_at	Hs.434957	Clone IMAGE:3618365, mRNA	---	0.00439072	0.485721	0.00484747	0.537236	1	0.900167	E2+Myc	-1
224606_at	Hs.4055	MRNA; cDNA DKFZp564C2063 (from clone DKFZp564C2063)	---	0.00548729	0.459315	0.0103197	0.539415	1	0.805219	E2^Myc	-1
225221_at	Hs.24758	CDNA FLJ32068 fis, clone OCBBF1000114	---	0.00579683	0.638546	0.00137696	0.612262	1	0.955421	E2+Myc	-1
225580_at	---	---	---	0.00204965	1.82175	0.000691077	1.84593	1	1.08466	E2+Myc	1
225716_at	---	---	---	0.00168002	1.50834	0.0450532	1.23412	1	0.998196	E2^Myc	1
226134_s_at	---	---	---	0.000292431	1.73915	0.00157704	0.693833	1	1.04461	E2^Myc	1
226773_at	Hs.43744	CDNA FLJ35131 fis, clone PLACE6008824	---	1.44891e-05	7.53921	NA	NA	NA	NA	E2^Myc	1
226943_at	Hs.42547	LOC387881	---	0.00701073	1.43709	6.05472e-05	1.91887	1	1.0391	E2+Myc	1
227019_at	Hs.288905	Hypothetical gene supported by AK125122	---	4.94762e-05	4.59985	NA	NA	NA	NA	E2^Myc	1
227290_at	Hs.60257	CDNA clone IMAGE:5166886, partial cds	---	0.000601182	0.564246	0.0013412	0.645553	1	0.950465	E2+Myc	-1
227331_at	---	---	---	0.00933017	0.709463	1	0.967572	1	0.911598	E2^Myc	-1
227396_at	Hs.374451	CDNA clone IMAGE:6085450, partial cds	---	0.0016999	0.560479	0.00557989	0.658693	1	1.02104	E2+Myc	-1
227500_at	Hs.34790	Hypothetical gene supported by AK123535	---	0.00480439	0.483757	0.0329008	0.62741	1	0.742462	E2^Myc	-1
228554_at	Hs.32405	MRNA; cDNA DKFZp686A0815 (from clone DKFZp686A0815)	---	8.35212e-08	19.186	NA	NA	NA	NA	E2^Myc	1
229134_at	---	---	---	0.00774211	0.570851	0.846993	0.824328	0.84852	1.47593	E2^Myc	-1
229144_at	---	---	---	0.00137703	1.90555	0.00177893	1.71048	1	1.19176	E2+Myc	1
229281_at	---	---	---	0.000623684	0.332065	NA	NA	NA	NA	E2^Myc	-1
229623_at	---	---	---	0.00597941	0.645114	0.000242355	0.535416	1	1.00961	E2+Myc	-1
229796_at	---	---	---	0.00477768	0.688748	0.32514	0.858353	1	0.996809	E2^Myc	-1
230082_at	---	---	---	0.000110905	2.8722	NA	NA	NA	NA	E2^Myc	1
230263_s_at	Hs.293748	CDNA FLJ26063 fis, clone PRS04788	---	0.00180246	1.65943	0.206459	0.822096	1	1.01619	E2^Myc	1
230483_at	---	---	---	0.00106811	0.580224	0.11606	0.803625	1	1.00387	E2^Myc	-1
230913_at	Hs.418279	Full length insert cDNA clone ZE12B03	---	0.00095392	0.391344	0.00259889	0.498096	1	1.11255	E2+Myc	-1
231296_at	Hs.405966	LOC392620	---	0.00365596	0.61882	0.0970309	0.784745	1	1.04871	E2^Myc	-1
231431_s_at	Hs.16346	LOC388114	---	0.00124806	1.72508	NA	NA	NA	NA	E2^Myc	1
235079_at	---	---	---	0.00718668	0.458785	0.00370791	0.468339	1	0.874587	E2+Myc	-1
235117_at	Hs.105223	CDNA clone MGC:61554 IMAGE:6174351, complete cds	---	0.000133964	3.86879	2.16045e-05	4.60432	NA	NA	E2+Myc	1
235247_at	---	---	---	0.00228052	1.74176	0.000849045	0.571336	1	0.918432	E2^Myc	1
235579_at	---	---	---	0.000249359	2.14917	0.0203309	1.39155	1	0.890801	E2^Myc	1
236616_at	Hs.199671	CDNA FLJ41623 fis, clone CTONG3009227	---	0.00206231	0.534603	1	1.09441	1	1.13412	E2^Myc	-1
236623_at	Hs.334714	Hypothetical protein MGC16179	---	0.00108389	0.594295	0.000302866	0.579377	1	0.882888	E2+Myc	-1
237031_at	Hs.146276	Hypothetical gene supported by BC026292	---	1.45332e-05	10.5075	NA	NA	NA	NA	E2^Myc	1
239847_at	Hs.105791	CDNA clone IMAGE:6186815, partial cds	---	0.00848	0.596897	0.0150155	0.660535	1	0.939054	E2^Myc	-1
242617_at	---	---	---	1.5696e-05	4.22774	1	0.959023	1	0.929501	E2^Myc	1
243013_at	---	---	---	0.00689678	1.94739	1	0.911727	1	0.759312	E2^Myc	1
243532_at	---	---	---	0.00269988	2.41329	7.05725e-05	3.75466	NA	NA	E2+Myc	1
65588_at	Hs.400876	LOC388796	---	0.000642866	1.76995	1.29679e-06	3.716	NA	NA	E2+Myc	1
209459_s_at	Hs.1588	4-aminobutyrate aminotransferase	ABAT	0.00722822	1.53303	3.41683e-05	0.428568	1	0.948556	E2^Myc	1
209380_s_at	Hs.34744	ATP-binding cassette, sub-family C (CFTR/MRP), member 5	ABCC5	0.00145463	0.539794	0.11606	1.29632	1	1.04767	E2^Myc	-1
226363_at	Hs.34744	ATP-binding cassette, sub-family C (CFTR/MRP), member 5	ABCC5	0.00961517	0.543986	0.0946634	0.695479	1	0.94801	E2^Myc	-1
201872_s_at	Hs.12013	ATP-binding cassette, sub-family E (OABP), member 1	ABCE1	0.000905108	3.13768	0.000298494	3.22225	1	1.10498	E2+Myc	1
201873_s_at	Hs.12013	ATP-binding cassette, sub-family E (OABP), member 1	ABCE1	4.65869e-05	2.53187	4.55927e-06	3.26141	1	1.17209	E2+Myc	1
209247_s_at	Hs.438823	ATP-binding cassette, sub-family F (GCN20), member 2	ABCF2	0.00217791	1.6665	0.00014912	1.93146	1	1.06656	E2+Myc	1
204567_s_at	Hs.369055	ATP-binding cassette, sub-family G (WHITE), member 1	ABCG1	0.000347588	0.488764	0.0243851	0.728404	1	1.02877	E2^Myc	-1
232081_at	Hs.6655	ATP-binding cassette, sub-family G (WHITE), member 1/EST from clone 208499, full insert	ABCG1	0.000239463	0.295172	0.0058603	0.528667	1	0.994712	E2^Myc	-1
209735_at	Hs.194720	ATP-binding cassette, sub-family G (WHITE), member 2	ABCG2	0.00054848	1.97563	1	1.03159	1	1.18479	E2^Myc	1
205566_at	Hs.412022	abhydrolase domain containing 2	ABHD2	0.0012797	2.35589	1	0.936218	1	1.08609	E2^Myc	1
221815_at	Hs.412022	abhydrolase domain containing 2	ABHD2	0.00360655	2.1757	0.239836	0.72219	1	0.976479	E2^Myc	1
228490_at	Hs.412022	abhydrolase domain containing 2	ABHD2	0.000263217	2.52701	NA	NA	NA	NA	E2^Myc	1
63825_at	Hs.412022	abhydrolase domain containing 2	ABHD2	0.00126643	2.12798	NA	NA	NA	NA	E2^Myc	1
202003_s_at	Hs.172506	acetyl-Coenzyme A acyltransferase 2 (mitochondrial 3-oxoacyl-Coenzyme A thiolase)	ACAA2	0.00689678	0.571974	0.00367458	0.58242	1	0.957236	E2+Myc	-1
204497_at	Hs.20196	adenylate cyclase 9	ADCY9	0.00961517	1.53145	0.428089	0.832397	1	0.933906	E2^Myc	1
204498_s_at	Hs.20196	adenylate cyclase 9	ADCY9	0.000263217	2.05352	1	1.12196	NA	NA	E2^Myc	1
206128_at	Hs.123022	adrenergic, alpha-2C-, receptor	ADRA2C	0.000240638	0.58033	1	0.97953	1	1.04995	E2^Myc	-1
210250_x_at	Hs.75527	adenylosuccinate lyase	ADSL	0.00395582	1.48387	7.7748e-05	1.85963	1	1.09792	E2+Myc	1
209173_at	Hs.226391	anterior gradient 2 homolog (Xenopus laevis)	AGR2	0.00252024	2.58842	0.00586382	0.48404	1	0.831384	E2^Myc	1
228969_at	Hs.226391	anterior gradient 2 homolog (Xenopus laevis)	AGR2	0.00107222	2.97342	NA	NA	NA	NA	E2^Myc	1
229354_at	---	aryl-hydrocarbon receptor repressor	AHRR	0.000249892	0.40247	NA	NA	1	1.29818	E2^Myc	-1
212543_at	Hs.422550	absent in melanoma 1	AIM1	0.00246979	0.624367	0.174263	0.819926	1	1.03741	E2^Myc	-1
204347_at	Hs.10862	adenylate kinase 3	AK3	0.0016999	1.70721	0.000441749	1.76231	1	0.98552	E2+Myc	1
203545_at	Hs.440117	asparagine-linked glycosylation 8 homolog (yeast, alpha-1,3-glucosyltransferase)	ALG8	0.00218712	1.54073	1	1.03608	1	1.07182	E2^Myc	1
201196_s_at	Hs.159118	adenosylmethionine decarboxylase 1	AMD1	6.68234e-05	2.68995	1.09938e-05	3.0862	1	1.14086	E2+Myc	1
201197_at	Hs.159118	adenosylmethionine decarboxylase 1	AMD1	2.06644e-05	2.25096	2.37278e-06	2.76737	0.897179	1.23804	E2+Myc	1
212360_at	Hs.82927	adenosine monophosphate deaminase 2 (isoform L)	AMPD2	0.000524707	1.61584	4.19303e-06	2.47585	1	0.954672	E2+Myc	1
225521_at	Hs.530379	anaphase promoting complex subunit 7	ANAPC7	0.00276148	1.89633	0.0137897	1.54177	NA	NA	E2^Myc	1
231714_s_at	Hs.130858	adaptor-related protein complex 4, beta 1 subunit	AP4B1	0.00569691	1.57812	0.00177704	1.61406	1	1.08708	E2+Myc	1
225171_at	Hs.413282	Rho GTPase activating protein 18	ARHGAP18	0.00320863	0.572625	0.0562293	0.737399	1	0.959208	E2^Myc	-1
225173_at	Hs.413282	Rho GTPase activating protein 18	ARHGAP18	0.00242206	0.509598	0.0247402	0.666893	1	0.941898	E2^Myc	-1
205980_s_at	Hs.102336	Rho GTPase activating protein 8	ARHGAP8	0.00690618	0.532736	0.517246	0.782674	1	0.985278	E2^Myc	-1
37117_at	Hs.102336	Rho GTPase activating protein 8	ARHGAP8	0.00509855	0.549489	0.356888	0.784694	1	1.00793	E2^Myc	-1
204589_at	Hs.200598	AMP-activated protein kinase family member 5	ARK5	0.00334936	0.44937	0.0256043	0.604057	1	1.11066	E2^Myc	-1
202641_at	Hs.182215	ADP-ribosylation factor-like 3	ARL3	0.000613311	1.73061	0.0726723	0.801494	1	0.997905	E2^Myc	1
1555281_x_at	Hs.102708	armadillo repeat containing 8	ARMC8	0.000476882	2.44668	NA	NA	NA	NA	E2^Myc	1
230619_at	Hs.131494	aryl hydrocarbon receptor nuclear translocator	ARNT	0.00928505	0.598165	0.000239764	0.454268	1	1.05863	E2+Myc	-1
202986_at	Hs.6111	aryl-hydrocarbon receptor nuclear translocator 2	ARNT2	0.000905858	0.453648	0.0027775	0.561639	1	1.09405	E2+Myc	-1
218862_at	Hs.300063	ankyrin repeat and SOCS box-containing 13	ASB13	0.00429387	2.26705	0.0279435	1.69928	1	0.930583	E2^Myc	1
218782_s_at	Hs.298646	ATPase family, AAA domain containing 2	ATAD2	0.000601182	2.62587	1	1.01635	1	0.684672	E2^Myc	1
218987_at	Hs.272210	activating transcription factor 7 interacting protein	ATF7IP	0.00529371	0.695516	0.120961	0.829578	1	1.01606	E2^Myc	-1
230875_s_at	Hs.29189	ATPase, Class VI, type 11A	ATP11A	0.00293709	2.72333	NA	NA	1	1.49932	E2^Myc	1
209281_s_at	Hs.20952	ATPase, Ca++ transporting, plasma membrane 1	ATP2B1	0.00270451	0.633568	0.00122837	0.639164	1	1.00215	E2+Myc	-1
226771_at	Hs.43577	ATPase, Class I, type 8B, member 2	ATP8B2	0.00300783	0.633885	2.31662e-05	0.435017	1	0.930289	E2+Myc	-1
209902_at	Hs.77613	ataxia telangiectasia and Rad3 related	ATR	0.00590528	1.94389	0.00170031	2.02659	1	1.04742	E2+Myc	1
211379_x_at	Hs.418062	UDP-Gal:betaGlcNAc beta 1,3-galactosyltransferase, polypeptide 3	B3GALT3	0.00246979	2.993	1	1.15309	1	0.997931	E2^Myc	1
223374_s_at	Hs.418062	UDP-Gal:betaGlcNAc beta 1,3-galactosyltransferase, polypeptide 3	B3GALT3	0.000481016	2.04786	0.111625	1.29056	1	0.920001	E2^Myc	1
211475_s_at	Hs.377484	BCL2-associated athanogene	BAG1	0.000383932	2.09122	0.170943	1.26215	1	1.02798	E2^Myc	1
229720_at	---	BCL2-associated athanogene	BAG1	0.00137703	2.12576	1	1.08564	1	1.09238	E2^Myc	1
203728_at	Hs.93213	BCL2-antagonist/killer 1	BAK1	0.000539488	0.404277	0.217908	0.749981	1	1.13666	E2^Myc	-1
211692_s_at	Hs.87246	BCL2 binding component 3 /// BCL2 binding component 3	BBC3	0.0049737	0.690846	1	0.96667	1	0.930832	E2^Myc	-1
204032_at	Hs.201993	breast cancer anti-estrogen resistance 3	BCAR3	0.00928955	0.608848	0.262352	0.787821	1	1.09709	E2^Myc	-1
227322_s_at	Hs.337008	BRCA2 and CDKN1A interacting protein	BCCIP	0.00102606	1.59868	3.79497e-05	1.94494	1	0.946774	E2+Myc	1
203685_at	Hs.79241	B-cell CLL/lymphoma 2	BCL2	0.00725341	2.02362	1	0.916034	1	1.46989	E2^Myc	1
204908_s_at	Hs.31210	B-cell CLL/lymphoma 3	BCL3	0.000341982	0.409321	0.000116422	0.411621	1	0.85536	E2+Myc	-1
228241_at	Hs.100686	breast cancer membrane protein 11	BCMP11	0.000250776	26.2469	NA	NA	NA	NA	E2^Myc	1
207618_s_at	Hs.150922	BCS1-like (yeast)	BCS1L	0.00919199	1.50699	6.78359e-06	3.07412	1	1.04098	E2+Myc	1
205780_at	---	BCL2-interacting killer (apoptosis-inducing)	BIK	0.000343259	0.419146	7.68218e-05	0.396655	1	0.831323	E2+Myc	-1
218732_at	Hs.12677	Bcl-2 inhibitor of transcription	Bit1	0.000204668	1.63108	3.03277e-06	2.29817	1	1.10229	E2+Myc	1
207655_s_at	Hs.167746	B-cell linker	BLNK	2.32621e-05	0.347776	3.39424e-05	0.428121	1	0.900359	E2+Myc	-1
211518_s_at	Hs.68879	bone morphogenetic protein 4	BMP4	0.00146342	0.56116	0.000561008	0.561356	1	1.03149	E2+Myc	-1
223376_s_at	Hs.410497	brain protein I3	BRI3	0.00447939	0.643218	0.0355851	0.758535	1	1.04663	E2^Myc	-1
219177_at	Hs.38114	BRIX	BRIX	0.000695121	1.71827	9.97351e-06	2.51175	1	1.1365	E2+Myc	1
200921_s_at	---	---	BTG1	0.00103521	0.454987	8.92839e-05	0.37482	1	0.970479	E2+Myc	-1
200920_s_at	---	---	BTG1	0.00162251	0.468798	0.00014912	0.393088	1	0.874363	E2+Myc	-1
201236_s_at	Hs.75462	BTG family, member 2	BTG2	0.000908381	0.23841	1	0.782594	1	1.11869	E2^Myc	-1
201456_s_at	Hs.418533	BUB3 budding uninhibited by benzimidazoles 3 homolog (yeast)	BUB3	0.00209729	1.66845	1	0.998686	1	0.917442	E2^Myc	1
225866_at	Hs.372265	brix domain containing 1	BXDC1	0.00116646	1.74492	1.39798e-05	2.60955	1	1.088	E2+Myc	1
203612_at	Hs.106880	bystin-like	BYSL	3.92181e-05	2.28668	9.97053e-07	3.67414	0.301071	1.38809	E2+Myc	1
218889_at	Hs.74899	chromosome 10 open reading frame 117	C10orf117	0.0029551	2.47295	4.86882e-05	4.285	NA	NA	E2+Myc	1
222464_s_at	Hs.180638	chromosome 10 open reading frame 119	C10orf119	0.00298863	1.60403	0.00652199	1.43877	1	0.983989	E2+Myc	1
218331_s_at	Hs.378826	chromosome 10 open reading frame 18	C10orf18	0.00291011	2.03965	0.0148649	1.61606	1	1.13765	E2^Myc	1
223058_at	Hs.103378	chromosome 10 open reading frame 45	C10orf45	9.00286e-05	0.396409	0.0689379	0.758035	1	0.914105	E2^Myc	-1
223059_s_at	Hs.103378	chromosome 10 open reading frame 45	C10orf45	0.000296306	0.414514	0.338916	0.795349	1	0.895753	E2^Myc	-1
223474_at	Hs.179260	chromosome 14 open reading frame 4	C14orf4	0.00257195	0.545023	0.00107411	0.54709	1	1.04718	E2+Myc	-1
212925_at	Hs.439180	chromosome 19 open reading frame 21	C19orf21	0.00671563	0.655074	0.0011442	0.614489	1	0.917666	E2+Myc	-1
225399_at	Hs.440663	chromosome 1 open reading frame 19	C1orf19	0.00846088	1.55766	1	1.07198	1	0.97964	E2^Myc	1
220688_s_at	Hs.463797	chromosome 1 open reading frame 33	C1orf33	7.99818e-05	2.13798	4.30306e-06	2.85249	1	1.03933	E2+Myc	1
203429_s_at	Hs.108636	chromosome 1 open reading frame 9	C1orf9	0.0037308	1.53479	0.0156658	0.742351	1	0.992145	E2^Myc	1
208910_s_at	---	complement component 1, q subcomponent binding protein	C1QBP	0.000593228	1.73393	0.0033593	1.43998	1	0.943395	E2+Myc	1
219443_at	Hs.88367	chromosome 20 open reading frame 13	C20orf13	0.00537608	1.51321	0.000337387	1.73576	1	0.965832	E2+Myc	1
209233_at	Hs.135643	C2f protein	C2F	0.000849046	1.69677	0.00258602	1.4691	1	0.994199	E2+Myc	1
204952_at	Hs.377028	GPI-anchored metastasis-associated protein homolog	C4.4A	0.0049737	0.51226	0.0348778	0.652129	1	0.839881	E2^Myc	-1
223157_at	Hs.8715	chromosome 4 open reading frame 14	C4orf14	0.00988887	0.74138	0.00435183	1.34839	1	1.07352	E2^Myc	-1
219023_at	Hs.435991	chromosome 4 open reading frame 16	C4orf16	0.00839759	1.51146	0.165587	1.24042	1	1.0229	E2^Myc	1
226135_at	Hs.42173	chromosome 6 open reading frame 107	C6orf107	0.00435522	1.36819	0.0686978	1.18981	1	0.984468	E2^Myc	1
209196_at	Hs.436930	chromosome 6 open reading frame 11	C6orf11	0.000644684	1.59569	1.29788e-05	2.10889	1	1.15462	E2+Myc	1
230273_at	Hs.82921	chromosome 6 open reading frame 165	C6orf165	0.0023102	0.535288	0.000149572	0.443346	1	0.803945	E2+Myc	-1
223145_s_at	Hs.201864	chromosome 6 open reading frame 166	C6orf166	0.00537608	0.644935	0.307183	0.830582	1	1.01832	E2^Myc	-1
226490_at	Hs.170162	chromosome 6 open reading frame 63	C6orf63	0.000889908	2.97907	NA	NA	NA	NA	E2^Myc	1
219006_at	Hs.512144	chromosome 6 open reading frame 66	C6orf66	0.000188415	1.92989	1.24699e-06	3.48402	0.210236	1.44146	E2+Myc	1
204215_at	Hs.322404	chromosome 7 open reading frame 23	C7orf23	0.00968909	1.41135	7.23296e-05	1.88952	1	1.11335	E2+Myc	1
225036_at	Hs.130774	chromosome 9 open reading frame 105	C9orf105	0.00180246	1.55364	2.76059e-05	2.05672	1	0.991578	E2+Myc	1
228053_s_at	Hs.130774	chromosome 9 open reading frame 105	C9orf105	0.00174349	1.55797	1.66807e-05	2.18096	1	1.00696	E2+Myc	1
212848_s_at	Hs.412286	chromosome 9 open reading frame 3	C9orf3	0.0035201	1.7564	0.71699	0.836545	1	0.8582	E2^Myc	1
228324_at	Hs.257556	chromosome 9 open reading frame 41	C9orf41	0.00443319	1.87059	9.13216e-05	2.66052	NA	NA	E2+Myc	1
219223_at	Hs.119285	chromosome 9 open reading frame 7	C9orf7	0.00630264	0.580789	0.0412461	0.704008	1	0.961205	E2^Myc	-1
218979_at	Hs.284137	chromosome 9 open reading frame 76	C9orf76	0.00334153	1.83659	0.0456785	1.41467	1	0.900627	E2^Myc	1
228774_at	Hs.374421	chromosome 9 open reading frame 81	C9orf81	0.00297391	1.93362	0.00429675	1.71773	NA	NA	E2+Myc	1
218772_x_at	Hs.411925	chromosome 9 open reading frame 87	C9orf87	0.00448219	1.8193	1	0.942421	1	1.08977	E2^Myc	1
219147_s_at	Hs.232459	chromosome 9 open reading frame 95	C9orf95	2.50074e-05	3.2042	0.791114	0.846188	1	0.995641	E2^Myc	1
203963_at	Hs.279916	carbonic anhydrase XII	CA12	2.48839e-05	2.83859	0.00165983	0.623523	1	0.963919	E2^Myc	1
204508_s_at	Hs.279916	carbonic anhydrase XII	CA12	0.000160366	3.10981	0.0222999	0.637352	1	0.969836	E2^Myc	1
214164_x_at	Hs.279916	carbonic anhydrase XII	CA12	1.949e-05	2.39529	0.00135589	0.677812	1	1.0164	E2^Myc	1
215867_x_at	Hs.279916	carbonic anhydrase XII	CA12	0.000263086	2.23352	0.00707402	0.660627	1	0.976	E2^Myc	1
225531_at	Hs.17901	Cdk5 and Abl enzyme substrate 1	CABLES1	0.00649121	0.586897	0.397451	0.803444	1	1.02419	E2^Myc	-1
225532_at	Hs.17901	Cdk5 and Abl enzyme substrate 1	CABLES1	0.000355345	0.563232	0.619146	0.876556	1	0.924835	E2^Myc	-1
212757_s_at	Hs.12436	calcium/calmodulin-dependent protein kinase (CaM kinase) II gamma	CAMK2G	0.00683422	0.655231	0.0271062	0.743086	1	0.953519	E2^Myc	-1
228302_x_at	Hs.197922	calcium/calmodulin-dependent protein kinase II	CaMKIINalpha	0.0039998	0.601543	0.000199066	0.498295	1	1.04561	E2+Myc	-1
208838_at	Hs.512638	cullin-associated and neddylation-dissociated 1/TBP-interacting protein	CAND1/TIP120A	0.000622445	1.61204	0.269748	1.15943	1	1.02507	E2^Myc	1
208839_s_at	Hs.512638	cullin-associated and neddylation-dissociated 1/TBP-interacting protein	CAND1/TIP120A	0.00511124	1.5141	1	1.10731	1	1.00621	E2^Myc	1
212551_at	Hs.296341	CAP, adenylate cyclase-associated protein, 2 (yeast)	CAP2	0.00752581	2.02142	0.00142998	0.450041	1	0.78786	E2^Myc	1
212554_at	Hs.296341	CAP, adenylate cyclase-associated protein, 2 (yeast)	CAP2	0.00107426	2.36284	0.000904417	0.464981	1	0.872555	E2^Myc	1
213373_s_at	Hs.243491	caspase 8, apoptosis-related cysteine protease	CASP8	0.0028394	2.10472	0.0100855	1.70044	1	1.09473	E2^Myc	1
203984_s_at	Hs.329502	caspase 9, apoptosis-related cysteine protease	CASP9	0.00122528	0.608471	1	0.936067	1	0.970236	E2^Myc	-1
200037_s_at	Hs.381189	chromobox homolog 3 (HP1 gamma homolog, Drosophila) /// chromobox homolog 3 (HP1 gamma homolog, Drosophila)	CBX3	0.00683081	1.41115	0.0502142	1.243	1	0.971569	E2^Myc	1
225297_at	Hs.436617	coiled-coil domain containing 5 (spindle associated)	CCDC5	2.48839e-05	3.49061	1	1.175	1	0.99585	E2^Myc	1
208711_s_at	Hs.371468	cyclin D1 (PRAD1: parathyroid adenomatosis 1)	CCND1	0.00305902	2.42172	1	0.875729	1	0.790829	E2^Myc	1
208712_at	Hs.371468	cyclin D1 (PRAD1: parathyroid adenomatosis 1)	CCND1	0.000261688	2.22797	0.950617	0.857379	1	0.974835	E2^Myc	1
205034_at	Hs.408658	cyclin E2	CCNE2	0.0035227	3.99669	1	1.20279	1	1.01489	E2^Myc	1
211814_s_at	Hs.408658	cyclin E2	CCNE2	0.000518754	5.85911	1	1.32639	1	0.863404	E2^Myc	1
201947_s_at	Hs.189772	chaperonin containing TCP1, subunit 2 (beta)	CCT2	0.0047532	1.35858	0.0214528	1.23443	1	1.02945	E2^Myc	1
201327_s_at	Hs.82916	chaperonin containing TCP1, subunit 6A (zeta 1)	CCT6A	0.00188557	1.74202	0.00322106	1.55678	1	1.01481	E2+Myc	1
218062_x_at	Hs.3903	CDC42 effector protein (Rho GTPase binding) 4	CDC42EP4	0.003149	0.525482	1	0.839165	1	1.0453	E2^Myc	-1
203967_at	Hs.405958	CDC6 cell division cycle 6 homolog (S. cerevisiae)	CDC6	0.00473107	6.01852	NA	NA	NA	NA	E2^Myc	1
203968_s_at	Hs.405958	CDC6 cell division cycle 6 homolog (S. cerevisiae)	CDC6	0.000524707	6.25193	0.193265	1.81181	NA	NA	E2^Myc	1
224428_s_at	Hs.435733	cell division cycle associated 7 /// cell division cycle associated 7	CDCA7	0.000227991	8.49761	0.00681004	2.94708	NA	NA	E2+Myc	1
203256_at	Hs.191842	cadherin 3, type 1, P-cadherin (placental)	CDH3	0.00360655	0.589158	0.129752	0.77721	1	0.932332	E2^Myc	-1
202284_s_at	Hs.370771	cyclin-dependent kinase inhibitor 1A (p21, Cip1)	CDKN1A	0.000897441	0.529149	0.0024346	0.623513	1	1.01273	E2+Myc	-1
224596_at	Hs.414728	CDW92 antigen	CDW92	0.00303331	0.706111	0.159831	0.857117	1	1.02835	E2^Myc	-1
203341_at	Hs.135406	CCAAT/enhancer binding protein zeta	CEBPZ	0.00854341	1.54533	1.52577e-05	2.75939	1	1.07623	E2+Myc	1
222497_x_at	Hs.492805	CGI-07 protein	CGI-07	0.00674988	1.57665	1	0.915004	1	0.935432	E2^Myc	1
219037_at	Hs.56043	CGI-115 protein	CGI-115	0.00089775	2.26301	5.93786e-05	2.88274	1	1.31665	E2+Myc	1
223397_s_at	Hs.501513	comparative gene identification transcript 37	CGI-37	0.00288404	1.92862	3.47486e-05	3.04646	1	1.00088	E2+Myc	1
222825_at	Hs.30532	CGI-77 protein	CGI-77	0.00214412	2.05361	0.00097628	2.02209	1	1.18668	E2+Myc	1
223232_s_at	Hs.18376	cingulin	CGN	0.00476154	0.621881	0.013957	0.703866	1	0.91069	E2^Myc	-1
205394_at	Hs.24529	CHK1 checkpoint homolog (S. pombe)	CHEK1	0.000570302	3.3599	0.209053	1.47906	NA	NA	E2^Myc	1
218031_s_at	---	checkpoint suppressor 1	CHES1	0.000713177	0.507018	0.207066	0.796399	1	1.04357	E2^Myc	-1
222494_at	---	checkpoint suppressor 1	CHES1	0.00235402	0.556471	1	0.904927	1	1.15803	E2^Myc	-1
204266_s_at	Hs.77221	choline kinase alpha	CHKA	0.00585718	0.570247	1	0.902658	1	0.95055	E2^Myc	-1
224903_at	Hs.151001	cirrhosis, autosomal recessive 1A (cirhin)	CIRH1A	0.00427695	1.66634	3.55714e-05	2.5074	1	1.10241	E2+Myc	1
230656_s_at	Hs.151001	cirrhosis, autosomal recessive 1A (cirhin)	CIRH1A	0.00150219	1.91544	4.16498e-05	2.62254	1	1.09749	E2+Myc	1
223377_x_at	Hs.8257	cytokine inducible SH2-containing protein	CISH	0.00106811	2.02568	NA	NA	NA	NA	E2^Myc	1
223961_s_at	Hs.8257	cytokine inducible SH2-containing protein	CISH	0.00151103	1.94239	NA	NA	NA	NA	E2^Myc	1
203954_x_at	Hs.25640	claudin 3	CLDN3	0.00740201	0.720426	0.120612	1.19545	0.801498	1.25764	E2^Myc	-1
225439_at	Hs.195870	chronic myelogenous leukemia tumor antigen 66	CML66	0.00225486	1.59567	4.86882e-05	2.05016	1	1.09669	E2+Myc	1
204740_at	Hs.16232	connector enhancer of kinase suppressor of Ras 1	CNKSR1	0.00331269	0.652017	NA	NA	NA	NA	E2^Myc	-1
213243_at	Hs.185585	Cohen syndrome 1	COH1	0.00961517	0.662554	0.0116	0.70354	1	1.09397	E2^Myc	-1
225664_at	Hs.101302	collagen, type XII, alpha 1	COL12A1	1.5696e-05	3.81036	0.000335578	0.495205	1	0.921968	E2^Myc	1
231766_s_at	Hs.101302	collagen, type XII, alpha 1	COL12A1	0.000205377	3.05824	0.00281772	0.527845	1	0.93826	E2^Myc	1
231879_at	Hs.101302	collagen, type XII, alpha 1	COL12A1	0.00150744	7.31437	0.397451	0.524351	1	0.902649	E2^Myc	1
222533_at	Hs.18925	cereblon	CRBN	0.00202376	0.693914	0.000163423	0.63162	1	1.08011	E2+Myc	-1
212695_at	Hs.7278	cryptochrome 2 (photolyase-like)	CRY2	0.00360655	0.577739	0.063344	0.741242	1	0.980435	E2^Myc	-1
208774_at	Hs.528476	casein kinase 1, delta/LOC388434	CSNK1D	0.00569691	0.590572	0.0610049	0.731395	1	1.01115	E2^Myc	-1
203947_at	Hs.180034	cleavage stimulation factor, 3prime pre-RNA, subunit 3, 77kDa	CSTF3	0.00284939	1.38622	3.56911e-05	1.7309	1	0.990459	E2+Myc	1
203445_s_at	Hs.355816	CTD (carboxy-terminal domain, RNA polymerase II, polypeptide A) small phosphatase 2	CTDSP2	0.00122211	0.573766	0.0004163	0.567911	1	0.966768	E2+Myc	-1
225175_s_at	Hs.105509	CTL2 gene	CTL2	0.00606104	0.554968	0.0100756	0.620638	1	0.973463	E2^Myc	-1
202295_s_at	Hs.114931	cathepsin H	CTSH	0.00781782	0.61557	0.0713147	1.34317	1	1.3615	E2^Myc	-1
209687_at	Hs.436042	chemokine (C-X-C motif) ligand 12 (stromal cell-derived factor 1)	CXCL12	9.83058e-07	10.4553	NA	NA	NA	NA	E2^Myc	1
215726_s_at	Hs.83834	cytochrome b-5	CYB5	0.00905969	1.33337	1	0.956932	1	0.898918	E2^Myc	1
205676_at	Hs.199270	cytochrome P450, family 27, subfamily B, polypeptide 1	CYP27B1	0.00659885	1.89967	0.00011026	2.82097	NA	NA	E2+Myc	1
215983_s_at	Hs.153678	reproduction 8	D8S2298E	0.00227034	1.59196	0.000233337	1.76389	NA	NA	E2+Myc	1
201925_s_at	Hs.408864	decay accelerating factor for complement (CD55, Cromer blood group system)	DAF	0.000818022	0.563282	1	0.953022	1	1.18928	E2^Myc	-1
209782_s_at	Hs.414480	D site of albumin promoter (albumin D-box) binding protein	DBP	0.00525036	0.47884	1	0.87527	1	1.09798	E2^Myc	-1
219490_s_at	Hs.115660	DNA cross-link repair 1B (PSO2 homolog, S. cerevisiae)	DCLRE1B	0.00626302	1.40768	0.000312796	1.60361	1	0.997553	E2+Myc	1
212919_at	Hs.442039	decapping enzyme hDcp2	DCP2	0.00246979	0.646258	0.0242596	0.768077	1	1.06973	E2^Myc	-1
244777_at	Hs.442039	decapping enzyme hDcp2	DCP2	0.00443319	0.514944	0.532993	0.788398	1	1.03065	E2^Myc	-1
202262_x_at	Hs.247362	dimethylarginine dimethylaminohydrolase 2	DDAH2	0.00876395	0.698227	2.55064e-05	0.462076	1	0.95108	E2+Myc	-1
225970_at	Hs.202641	DDHD domain containing 1	DDHD1	0.00121198	1.82035	1	1.15337	1	0.949996	E2^Myc	1
204977_at	Hs.41706	DEAD (Asp-Glu-Ala-Asp) box polypeptide 10	DDX10	0.000108676	3.7563	3.15124e-05	3.87417	NA	NA	E2+Myc	1
223331_s_at	Hs.65412	DEAD (Asp-Glu-Ala-Asp) box polypeptide 20	DDX20	0.00197071	1.58311	0.000382907	1.66211	1	1.07504	E2+Myc	1
224315_at	Hs.65412	DEAD (Asp-Glu-Ala-Asp) box polypeptide 20	DDX20	0.00560504	1.53775	0.00102196	1.6332	NA	NA	E2+Myc	1
208152_s_at	Hs.169531	DEAD (Asp-Glu-Ala-Asp) box polypeptide 21 /// DEAD (Asp-Glu-Ala-Asp) box polypeptide 21	DDX21	0.000185166	2.42548	3.03691e-06	4.3898	0.373592	1.52175	E2+Myc	1
224654_at	Hs.169531	DEAD (Asp-Glu-Ala-Asp) box polypeptide 21	DDX21	1.45332e-05	2.58582	9.14141e-07	3.86315	0.301071	1.36817	E2+Myc	1
217754_at	Hs.10098	DEAD (Asp-Glu-Ala-Asp) box polypeptide 56	DDX56	0.00628243	1.50592	0.000142001	1.88395	1	1.11359	E2+Myc	1
218858_at	Hs.87729	DEP domain containing 6	DEPDC6	1.86721e-05	4.4587	0.000348123	2.24377	1	1.20316	E2+Myc	1
213632_at	Hs.405639	dihydroorotate dehydrogenase	DHODH	0.000266518	2.21024	1.43711e-05	2.92999	NA	NA	E2+Myc	1
201478_s_at	Hs.4747	dyskeratosis congenita 1, dyskerin	DKC1	1.949e-05	2.77678	4.29175e-07	6.28289	0.373592	1.4057	E2+Myc	1
201479_at	Hs.4747	dyskeratosis congenita 1, dyskerin	DKC1	0.000390073	2.20426	1.24699e-06	5.41174	0.796304	1.41665	E2+Myc	1
216212_s_at	Hs.4747	dyskeratosis congenita 1, dyskerin	DKC1	1.22873e-05	2.46168	1.37234e-07	5.9301	0.262697	1.33992	E2+Myc	1
221541_at	Hs.262958	hypothetical protein DKFZp434B044	DKFZP434B044	0.000357806	0.420782	0.000310835	0.468459	1	0.773545	E2+Myc	-1
223110_at	Hs.50273	DKFZP434I116 protein	DKFZP434I116	0.00314976	0.664452	1	1.00168	1	1.06045	E2^Myc	-1
204710_s_at	Hs.226372	WIPI49-like protein 2	DKFZP434J154	0.00371917	0.718711	0.00273079	0.739964	1	0.89385	E2+Myc	-1
213701_at	Hs.494204	hypothetical protein DKFZp434N2030	DKFZp434N2030	0.00684768	1.42901	1.52577e-05	2.22601	1	1.03718	E2+Myc	1
212018_s_at	Hs.528354	DKFZP564M182 protein	DKFZP564M182	0.0049737	1.50463	8.97534e-05	1.92141	1	1.04011	E2+Myc	1
225676_s_at	Hs.273344	DKFZP564O0463 protein	DKFZP564O0463	0.000481016	1.77059	6.29023e-05	1.9428	1	1.00991	E2+Myc	1
231784_s_at	Hs.273344	DKFZP564O0463 protein	DKFZP564O0463	0.00116345	1.75583	0.00194909	1.568	1	0.985876	E2+Myc	1
223334_at	Hs.108338	hypothetical protein DKFZp586C1924	DKFZp586C1924	0.00472932	1.37981	0.00448463	1.32769	1	1.01157	E2+Myc	1
235061_at	Hs.291000	hypothetical protein DKFZp761G058	DKFZp761G058	0.000293911	8.42129	NA	NA	NA	NA	E2^Myc	1
225972_at	Hs.88594	hypothetical protein DKFZp762C1112	DKFZp762C1112	1.44891e-05	4.25774	0.00132758	1.80108	1	1.04263	E2+Myc	1
225974_at	Hs.88594	hypothetical protein DKFZp762C1112	DKFZp762C1112	1.05049e-05	3.49463	0.104881	1.26378	1	1.09379	E2^Myc	1
205677_s_at	Hs.344524	deleted in lymphocytic leukemia, 1	DLEU1	0.00489046	1.73038	1.01864e-05	3.52025	1	1.08064	E2+Myc	1
1554078_s_at	Hs.6216	DnaJ (Hsp40) homolog, subfamily A, member 3	DNAJA3	0.0052102	1.36048	3.21047e-05	1.79128	1	1.05049	E2+Myc	1
225174_at	Hs.1098	DnaJ (Hsp40) homolog, subfamily C, member 10	DNAJC10	0.00226668	1.46016	1	1.02807	1	0.937868	E2^Myc	1
209691_s_at	Hs.279832	docking protein 4	DOK4	0.00103521	0.450057	NA	NA	NA	NA	E2^Myc	-1
204514_at	Hs.324830	DPH2-like 2 (S. cerevisiae)	DPH2L2	0.00466025	1.72146	3.69739e-05	2.67914	1	1.25781	E2+Myc	1
218681_s_at	Hs.173381	dihydropyrimidinase-like 2	DPYSL2	0.00122528	1.5578	0.000200883	1.65326	1	1.02785	E2+Myc	1
221985_at	Hs.246875	DRE1 protein	DRE1	0.0019661	0.373017	0.00183803	0.422216	1	1.16605	E2+Myc	-1
209725_at	Hs.295732	down-regulated in metastasis	DRIM	0.00820937	1.85435	0.000203713	2.58741	NA	NA	E2+Myc	1
226272_at	Hs.129319	Down syndrome critical region gene 1-like 2	DSCR1L2	0.000156896	0.453523	0.000111092	0.496577	0.894741	0.750027	E2+Myc	-1
203405_at	Hs.5198	Down syndrome critical region gene 2	DSCR2	0.000950759	1.56635	9.97351e-06	2.22251	1	1.07522	E2+Myc	1
208763_s_at	Hs.420569	delta sleep inducing peptide, immunoreactor	DSIPI	0.00214301	0.421997	0.00138266	0.449868	1	0.753117	E2+Myc	-1
218585_s_at	Hs.126774	RA-regulated nuclear matrix-associated protein	DTL/RAMP	0.00933017	5.99512	0.827634	1.89877	NA	NA	E2^Myc	1
224336_s_at	Hs.528685	dual specificity phosphatase 16 /// dual specificity phosphatase 16	DUSP16	0.000905108	1.75036	NA	NA	NA	NA	E2^Myc	1
203957_at	Hs.135465	E2F transcription factor 6	E2F6	9.74493e-05	2.47949	0.00131466	1.68112	1	1.00589	E2+Myc	1
220647_s_at	Hs.31500	E2IG2 protein	E2IG2	0.00549595	1.40838	3.66589e-05	1.89558	1	1.05351	E2+Myc	1
218245_at	Hs.8361	hypothetical protein, estradiol-induced	E2IG4	0.000110872	3.72768	1	0.934126	1	1.02435	E2^Myc	1
228176_at	Hs.4257	endothelial differentiation, sphingolipid G-protein-coupled receptor, 3	EDG3	0.000263086	0.359076	0.000337708	0.431438	1	1.03629	E2+Myc	-1
204905_s_at	Hs.88977	eukaryotic translation elongation factor 1 epsilon 1	EEF1E1	0.000152517	2.12785	1.1145e-05	2.64647	1	1.18606	E2+Myc	1
209343_at	Hs.289242	EF hand domain containing 1	EFHD1	0.00565915	0.627357	0.0214441	0.718535	1	1.08029	E2^Myc	-1
202023_at	Hs.399713	ephrin-A1	EFNA1	0.000423917	0.456872	0.134171	0.768117	1	0.937234	E2^Myc	-1
201018_at	Hs.147824	eukaryotic translation initiation factor 1A, X-linked	EIF1AX	0.00606104	1.56946	0.00545338	1.49479	1	1.10899	E2+Myc	1
201017_at	Hs.147824	eukaryotic translation initiation factor 1A, X-linked	EIF1AX	0.00276148	1.45666	6.63103e-05	1.76946	1	1.17849	E2+Myc	1
218488_at	Hs.283627	eukaryotic translation initiation factor 2B, subunit 3 gamma, 58kDa	EIF2B3	0.00798574	1.62121	0.000337063	1.98946	1	1.09796	E2+Myc	1
201144_s_at	Hs.151777	eukaryotic translation initiation factor 2, subunit 1 alpha, 35kDa	EIF2S1	0.000594263	1.50269	2.03012e-05	1.80215	1	1.04692	E2+Myc	1
201142_at	Hs.151777	eukaryotic translation initiation factor 2, subunit 1 alpha, 35kDa	EIF2S1	0.00772649	1.37979	0.00453771	1.35946	1	1.06525	E2+Myc	1
201143_s_at	Hs.151777	eukaryotic translation initiation factor 2, subunit 1 alpha, 35kDa	EIF2S1	0.00177673	1.5515	0.0057877	1.37329	1	0.945957	E2+Myc	1
208985_s_at	Hs.173987	eukaryotic translation initiation factor 3, subunit 1 alpha, 35kDa	EIF3S1	0.000354968	1.76185	7.24728e-05	1.84594	1	0.97082	E2+Myc	1
208264_s_at	Hs.173987	eukaryotic translation initiation factor 3, subunit 1 alpha, 35kDa	EIF3S1	0.0037308	1.70436	0.000240164	2.02001	1	1.11863	E2+Myc	1
211501_s_at	Hs.371001	eukaryotic translation initiation factor 3, subunit 9 eta, 116kDa	EIF3S9	0.00324883	1.59376	0.000175295	1.87141	1	1.10071	E2+Myc	1
211787_s_at	Hs.129673	eukaryotic translation initiation factor 4A, isoform 1 /// eukaryotic translation initiation factor 4A, isoform 1	EIF4A1	0.00121604	1.41845	3.48442e-05	1.67648	1	1.00443	E2+Myc	1
201530_x_at	Hs.129673	eukaryotic translation initiation factor 4A, isoform 1	EIF4A1	0.0037308	1.38258	6.97477e-05	1.67007	1	1.00199	E2+Myc	1
201436_at	Hs.79306	eukaryotic translation initiation factor 4E	EIF4E	0.00563724	1.74607	0.0100897	1.5618	1	0.997601	E2^Myc	1
212418_at	Hs.124030	E74-like factor 1 (ets domain transcription factor)	ELF1	0.000895659	1.90116	0.00264386	0.624801	1	1.00497	E2^Myc	1
212420_at	Hs.124030	E74-like factor 1 (ets domain transcription factor)	ELF1	0.00329272	2.3837	0.50202	0.740309	1	1.03738	E2^Myc	1
210827_s_at	Hs.67928	E74-like factor 3 (ets domain transcription factor, epithelial-specific )	ELF3	0.00205693	0.511476	0.00391341	0.591069	1	0.86592	E2+Myc	-1
213712_at	Hs.246107	elongation of very long chain fatty acids (FEN1/Elo2, SUR4/Elo3, yeast)-like 2	ELOVL2	1.05049e-05	11.4797	NA	NA	NA	NA	E2^Myc	1
220029_at	Hs.246107	elongation of very long chain fatty acids (FEN1/Elo2, SUR4/Elo3, yeast)-like 2	ELOVL2	0.000720454	19.2212	NA	NA	NA	NA	E2^Myc	1
208788_at	Hs.343667	ELOVL family member 5, elongation of long chain fatty acids (FEN1/Elo2, SUR4/Elo3-like, yeast)	ELOVL5	0.000885436	1.80934	1	0.906375	1	1.03834	E2^Myc	1
202454_s_at	Hs.306251	v-erb-b2 erythroblastic leukemia viral oncogene homolog 3 (avian)	ERBB3	0.000481016	0.547038	0.00039994	0.58686	1	0.983028	E2+Myc	-1
226213_at	Hs.306251	v-erb-b2 erythroblastic leukemia viral oncogene homolog 3 (avian)	ERBB3	0.000594263	0.532715	0.000569396	0.578897	1	0.984696	E2+Myc	-1
214507_s_at	Hs.511949	exosome component 2	EXOSC2	0.00917179	2.99825	0.00089045	3.99374	1	1.17623	E2+Myc	1
209527_at	Hs.511949	exosome component 2	EXOSC2	0.00906716	2.33313	0.000298494	3.51311	NA	NA	E2+Myc	1
218481_at	Hs.283741	exosome component 5	EXOSC5	0.0054442	1.6587	1.86731e-05	2.874	1	1.23155	E2+Myc	1
215136_s_at	Hs.274170	exosome component 8	EXOSC8	0.00560504	1.47981	0.0004668	1.65094	1	0.956117	E2+Myc	1
226722_at	Hs.134742	family with sequence similarity 20, member C	FAM20C	0.00544439	0.343709	NA	NA	NA	NA	E2^Myc	-1
57715_at	Hs.241545	family with sequence similarity 26, member B	FAM26B	0.0054442	0.65994	0.000483835	0.591459	1	1.01018	E2+Myc	-1
225030_at	Hs.425091	family with sequence similarity 44, member B	FAM44B	0.000237406	1.76901	0.00153129	1.439	0.870857	1.24709	E2+Myc	1
221804_s_at	Hs.434241	family with sequence similarity 45, member A /// family with sequence similarity 45, member B	FAM45A /// FAM45B	0.00511124	0.694838	0.00645037	0.735725	1	0.90991	E2+Myc	-1
229518_at	Hs.59771	family with sequence similarity 46, member B	FAM46B	0.00148776	0.46924	0.00616525	0.590591	1	0.937461	E2+Myc	-1
218397_at	Hs.411433	Fanconi anemia, complementation group L	FANCL	0.00745998	1.95945	0.605018	1.28896	1	0.973532	E2^Myc	1
201911_s_at	Hs.207428	FERM, RhoGEF (ARHGEF) and pleckstrin domain protein 1 (chondrocyte-derived)	FARP1	0.00180246	1.77987	0.00146561	0.597412	1	0.90363	E2^Myc	1
223035_s_at	Hs.9081	phenylalanine-tRNA synthetase-like, beta subunit	FARSLB	0.000789813	1.7088	9.81612e-06	2.53891	1	1.11474	E2+Myc	1
204768_s_at	Hs.409065	flap structure-specific endonuclease 1	FEN1	0.000806829	2.70679	0.0410712	1.58829	1	0.822471	E2^Myc	1
201798_s_at	Hs.362731	fer-1-like 3, myoferlin (C. elegans)	FER1L3	0.000250138	2.81579	0.0260829	0.650663	1	1.02624	E2^Myc	1
211864_s_at	Hs.362731	fer-1-like 3, myoferlin (C. elegans)	FER1L3	0.00167869	3.20526	0.542453	0.701547	1	0.994082	E2^Myc	1
215000_s_at	Hs.258563	fasciculation and elongation protein zeta 2 (zygin II)	FEZ2	0.00282573	0.686988	0.0240013	0.792593	1	0.955054	E2^Myc	-1
202949_s_at	Hs.8302	four and a half LIM domains 2	FHL2	0.00448219	3.21212	0.00105873	0.279091	1	0.558445	E2^Myc	1
224840_at	Hs.7557	FK506 binding protein 5	FKBP5	0.00427695	1.4849	3.00605e-05	2.08713	1	1.06647	E2+Myc	1
218349_s_at	Hs.21331	Zwilch	FLJ10036	0.00402922	2.25914	0.00626922	1.94421	NA	NA	E2+Myc	1
219389_at	Hs.128038	hypothetical protein FLJ10052	FLJ10052	0.0049737	1.93373	NA	NA	NA	NA	E2^Myc	1
219648_at	Hs.79741	hypothetical protein FLJ10116	FLJ10116	3.75123e-05	2.75195	0.735577	0.854816	1	0.859251	E2^Myc	1
232682_at	Hs.79741	hypothetical protein FLJ10116	FLJ10116	8.41118e-05	3.25575	1	1.00747	1	0.903376	E2^Myc	1
218594_at	Hs.257300	protein BAP28	FLJ10359	0.000488752	1.81302	1.13509e-05	2.52356	1	1.10548	E2+Myc	1
221712_s_at	Hs.415220	hypothetical protein FLJ10439 /// hypothetical protein FLJ10439	FLJ10439	0.00076028	1.83996	7.33527e-06	3.0089	1	1.19317	E2+Myc	1
218296_x_at	Hs.279763	misato	FLJ10504	0.000644684	1.80827	0.000107655	1.9457	NA	NA	E2+Myc	1
221987_s_at	Hs.388170	hypothetical protein FLJ10534	FLJ10534	0.00311059	1.75023	1.62661e-05	2.97097	NA	NA	E2+Myc	1
218156_s_at	Hs.388170	hypothetical protein FLJ10534	FLJ10534	0.00375111	1.89159	7.09592e-05	2.74479	1	0.953403	E2+Myc	1
63009_at	Hs.528650	hypothetical protein FLJ10539	FLJ10539	0.00743386	1.38341	5.75664e-05	1.81061	1	1.04452	E2+Myc	1
217884_at	Hs.438995	N-acetyltransferase-like protein	FLJ10774	0.00791897	1.67763	3.9311e-05	2.76325	1	1.11796	E2+Myc	1
221090_s_at	Hs.231883	hypothetical protein FLJ10826	FLJ10826	0.00521613	1.95854	0.00172453	2.00774	1	0.926639	E2+Myc	1
225106_s_at	Hs.231883	hypothetical protein FLJ10826	FLJ10826	0.000476882	2.91951	0.000348721	2.61094	1	1.14431	E2+Myc	1
225110_at	Hs.231883	hypothetical protein FLJ10826	FLJ10826	0.00121604	1.79149	0.000258225	1.89083	1	0.962882	E2+Myc	1
219450_at	Hs.107527	hypothetical protein FLJ11017	FLJ11017	0.00470764	2.06636	NA	NA	NA	NA	E2^Myc	1
218627_at	Hs.416393	hypothetical protein FLJ11259	FLJ11259	0.000390073	0.345904	0.024001	0.617783	1	0.922462	E2^Myc	-1
223200_s_at	Hs.436471	hypothetical protein FLJ11301	FLJ11301	0.00858047	1.4491	0.000758478	1.60589	1	1.04039	E2+Myc	1
219420_s_at	Hs.349905	hypothetical protein FLJ12439	FLJ12439	0.0011943	1.61203	9.93437e-06	2.4212	1	1.03601	E2+Myc	1
222883_at	Hs.349905	hypothetical protein FLJ12439	FLJ12439	0.00443457	1.75175	0.000109796	2.34052	1	0.998758	E2+Myc	1
224721_at	Hs.399984	hypothetical protein FLJ12519	FLJ12519	0.000136531	1.91424	4.30306e-06	2.66667	1	1.08814	E2+Myc	1
219438_at	Hs.436090	hypothetical protein FLJ12650	FLJ12650	0.000647955	3.63099	NA	NA	NA	NA	E2^Myc	1
212766_s_at	Hs.301904	hypothetical protein FLJ12671	FLJ12671	0.00403609	1.41957	9.85291e-05	1.70441	1	0.873854	E2+Myc	1
221713_s_at	Hs.203013	hypothetical protein FLJ12748 /// hypothetical protein FLJ12748	FLJ12748	0.000530843	1.98507	0.00720298	1.48751	NA	NA	E2+Myc	1
228050_at	Hs.406703	Src-associated protein SAW	FLJ12787	0.00259243	1.8202	5.83666e-05	2.50695	NA	NA	E2+Myc	1
222835_at	Hs.387057	hypothetical protein FLJ13710	FLJ13710	8.74594e-05	5.02204	NA	NA	NA	NA	E2^Myc	1
226506_at	Hs.387057	hypothetical protein FLJ13710	FLJ13710	0.000347588	2.89844	NA	NA	NA	NA	E2^Myc	1
1554667_s_at	Hs.135146	hypothetical protein FLJ13984	FLJ13984	0.000491635	2.23176	4.19303e-06	4.49163	NA	NA	E2+Myc	1
45526_g_at	Hs.312841	hypothetical protein FLJ14154	FLJ14154	0.0057265	0.697869	0.0382268	0.792995	1	0.989189	E2^Myc	-1
219020_at	Hs.288410	HS1-binding protein 3	FLJ14249	0.000524707	0.632985	0.00292163	0.738014	0.727771	1.23951	E2+Myc	-1
222760_at	Hs.288042	hypothetical protein FLJ14299	FLJ14299	0.000481016	2.39715	0.174934	0.751915	1	0.980541	E2^Myc	1
210463_x_at	Hs.411456	hypothetical protein FLJ20244	FLJ20244	0.000525729	1.87035	5.71694e-06	3.08553	NA	NA	E2+Myc	1
203701_s_at	Hs.411456	hypothetical protein FLJ20244	FLJ20244	0.00245916	1.84736	1.04362e-05	3.49284	NA	NA	E2+Myc	1
224632_at	Hs.446535	hypothetical protein FLJ20249	FLJ20249	0.000590846	2.27786	0.000156953	2.36454	1	0.961607	E2+Myc	1
224634_at	Hs.446535	hypothetical protein FLJ20249	FLJ20249	0.000131211	2.23043	1.44952e-05	2.61091	1	1.03622	E2+Myc	1
218710_at	Hs.26090	hypothetical protein FLJ20272	FLJ20272	0.000239463	1.63455	1.0249e-06	2.7128	NA	NA	E2+Myc	1
227837_at	Hs.512622	hypothetical protein FLJ20309	FLJ20309	0.00611824	0.637662	0.209919	0.808924	1	0.92848	E2^Myc	-1
218704_at	Hs.18457	hypothetical protein FLJ20315	FLJ20315	0.00180246	0.435755	0.172813	0.716248	1	1.21059	E2^Myc	-1
218692_at	Hs.354793	hypothetical protein FLJ20366	FLJ20366	0.00016213	7.76842	NA	NA	NA	NA	E2^Myc	1
219486_at	Hs.155049	hypothetical protein FLJ20399	FLJ20399	0.00141041	1.50877	6.97477e-05	1.74613	1	1.00656	E2+Myc	1
218984_at	Hs.375641	hypothetical protein FLJ20485	FLJ20485	0.00933017	1.96816	7.25997e-05	3.46351	1	1.36116	E2+Myc	1
222244_s_at	Hs.52184	hypothetical protein FLJ20618	FLJ20618	0.00635991	0.702203	0.00300698	0.706139	1	0.895491	E2+Myc	-1
236273_at	Hs.464851	hypothetical protein FLJ20719	FLJ20719	0.000347588	3.23871	NA	NA	NA	NA	E2^Myc	1
218932_at	Hs.5111	hypothetical protein FLJ20729	FLJ20729	0.000304788	2.28792	6.55266e-05	2.42775	1	1.22062	E2+Myc	1
226425_at	Hs.341806	hypothetical protein FLJ21069	FLJ21069	0.00226668	0.511886	0.000482691	0.480683	1	1.09822	E2+Myc	-1
1554555_a_at	Hs.193300	hypothetical protein FLJ21148	FLJ21148	0.00236588	1.57192	0.000159323	1.79558	1	1.03108	E2+Myc	1
218454_at	Hs.178470	hypothetical protein FLJ22662	FLJ22662	0.000402997	0.630104	1	0.964277	0.437051	1.26301	E2^Myc	-1
223202_s_at	Hs.5472	hypothetical protein FLJ22679	FLJ22679	0.00306065	2.07879	1	1.15147	1	1.07959	E2^Myc	1
218248_at	Hs.19525	FLJ22794 protein	FLJ22794	0.00549595	0.679252	0.00381212	0.698967	1	0.981598	E2+Myc	-1
219880_at	Hs.94037	hypothetical protein FLJ23053	FLJ23053	0.00982163	0.694498	0.0625874	1.26542	1	1.21883	E2^Myc	-1
222703_s_at	Hs.301564	ischemia/reperfusion inducible protein	FLJ23476	0.00624817	1.8031	0.00105742	1.97529	1	1.01597	E2+Myc	1
241734_at	Hs.107622	hypothetical protein FLJ25286	FLJ25286	0.000897944	2.26454	7.21011e-05	2.79961	NA	NA	E2+Myc	1
228281_at	Hs.165607	hypothetical protein FLJ25416	FLJ25416	0.00490295	3.16085	0.0210896	2.2224	NA	NA	E2^Myc	1
227936_at	Hs.420076	hypothetical protein FLJ32370	FLJ32370	0.000802067	2.02432	NA	NA	NA	NA	E2^Myc	1
235026_at	Hs.396626	hypothetical protein FLJ32549	FLJ32549	5.75007e-05	2.37029	3.15124e-05	2.23492	0.624089	1.34781	E2+Myc	1
228810_at	Hs.4190	hypothetical protein FLJ40432	FLJ40432	0.000481016	1.91688	NA	NA	NA	NA	E2^Myc	1
227717_at	Hs.144871	FLJ41603 protein	FLJ41603	0.00032621	0.391208	0.0183169	0.650124	1	1.23502	E2^Myc	-1
35254_at	Hs.5148	FLN29 gene product	FLN29	0.00422115	0.593799	0.00483014	0.640542	1	0.827053	E2+Myc	-1
210142_x_at	Hs.179986	flotillin 1	FLOT1	0.00684768	0.679717	0.0052479	0.70244	1	0.840724	E2+Myc	-1
202304_at	Hs.103329	fibronectin type III domain containing 3	FNDC3	0.00443457	1.64973	1	1.05598	1	1.207	E2^Myc	1
213260_at	Hs.348883	forkhead box C1	FOXC1	2.06644e-05	2.52559	1	1.04075	1	1.05939	E2^Myc	1
204131_s_at	Hs.14845	forkhead box O3A	FOXO3A	0.0076726	0.58917	0.23716	0.777202	1	1.03294	E2^Myc	-1
219889_at	Hs.126057	frequently rearranged in advanced T-cell lymphomas	FRAT1	0.000905108	0.456728	0.200611	0.760152	1	0.925549	E2^Myc	-1
225520_at	Hs.44155	formyltetrahydrofolate synthetase domain containing 1	FTHFSDC1	0.000624661	2.3281	9.91709e-05	2.60866	1	1.20912	E2+Myc	1
231094_s_at	Hs.44155	formyltetrahydrofolate synthetase domain containing 1	FTHFSDC1	0.00684691	1.90327	0.00179291	2.00229	NA	NA	E2+Myc	1
201945_at	Hs.59242	furin (paired basic amino acid cleaving enzyme)	FURIN	0.00301285	0.577248	NA	NA	NA	NA	E2^Myc	-1
203705_s_at	Hs.173859	frizzled homolog 7 (Drosophila)	FZD7	0.00162251	2.95341	1	1.09658	1	1.31584	E2^Myc	1
231832_at	---	UDP-N-acetyl-alpha-D-galactosamine:polypeptide N-acetylgalactosaminyltransferase 4 (GalNAc-T4)	GALNT4	0.00204965	2.45798	NA	NA	NA	NA	E2^Myc	1
212378_at	Hs.82285	phosphoribosylglycinamide formyltransferase, phosphoribosylglycinamide synthetase, phosphoribosylaminoimidazole synthetase	GART	0.000590846	1.92871	9.26822e-06	3.02021	1	1.04841	E2+Myc	1
209729_at	Hs.322852	growth arrest-specific 2 like 1	GAS2L1	0.00119022	0.608164	0.0620502	0.795761	1	0.991692	E2^Myc	-1
31874_at	Hs.322852	growth arrest-specific 2 like 1	GAS2L1	0.00308047	0.558711	0.010549	0.65847	1	1.02534	E2^Myc	-1
209710_at	Hs.367725	GATA binding protein 2	GATA2	0.00395119	0.641546	1	0.954302	1	1.13037	E2^Myc	-1
204224_s_at	Hs.86724	GTP cyclohydrolase 1 (dopa-responsive dystonia)	GCH1	0.00953676	1.3029	1	0.971485	1	1.05344	E2^Myc	1
204472_at	Hs.79022	GTP binding protein overexpressed in skeletal muscle	GEM	0.00148032	4.79153	NA	NA	NA	NA	E2^Myc	1
217099_s_at	Hs.302421	gem (nuclear organelle) associated protein 4	GEMIN4	0.000174924	1.79212	9.14141e-07	3.42049	NA	NA	E2+Myc	1
225712_at	Hs.25882	gem (nuclear organelle) associated protein 5	GEMIN5	0.000397763	2.01477	4.74654e-07	6.91326	0.00827362	2.13197	E2^Myc	1
219539_at	Hs.143818	gem (nuclear organelle) associated protein 6	GEMIN6	0.00633963	1.5497	2.03414e-05	2.51831	1	1.02463	E2+Myc	1
217814_at	Hs.8207	GK001 protein	GK001	0.00353526	1.52117	0.00816	1.37799	1	1.11553	E2+Myc	1
214430_at	Hs.69089	galactosidase, alpha	GLA	0.00282573	1.95775	1	0.996657	1	1.1546	E2^Myc	1
223378_at	Hs.435483	GLIS family zinc finger 2	GLIS2	0.0052904	0.635134	0.00615862	0.67836	1	0.872807	E2+Myc	-1
203159_at	Hs.128410	glutaminase	GLS	0.00395119	0.695387	0.272533	0.860513	1	1.02771	E2^Myc	-1
217807_s_at	Hs.421907	glioma tumor suppressor candidate region gene 2	GLTSCR2	0.00369492	0.687592	0.770273	1.12425	1	1.04512	E2^Myc	-1
201948_at	Hs.75528	guanine nucleotide binding protein-like 2 (nucleolar)	GNL2	0.0087186	1.44984	2.72598e-05	2.20031	1	1.14668	E2+Myc	1
205862_at	Hs.438037	GREB1 protein	GREB1	8.35212e-08	33.1142	NA	NA	NA	NA	E2^Myc	1
203577_at	---	general transcription factor IIH, polypeptide 4, 52kDa	GTF2H4	0.00435522	1.53911	1	1.07292	1	0.865958	E2^Myc	1
218412_s_at	Hs.430854	GTF2I repeat domain containing 1	GTF2IRD1	0.000881531	0.56409	0.0008708	0.609862	1	1.04193	E2+Myc	-1
215091_s_at	Hs.445977	general transcription factor IIIA	GTF3A	0.00961517	1.3358	0.000240406	1.56182	1	1.04208	E2+Myc	1
218238_at	Hs.215766	GTP binding protein 4	GTPBP4	0.000724108	2.04001	0.000331225	1.99984	1	0.989132	E2+Myc	1
218239_s_at	Hs.215766	GTP binding protein 4	GTPBP4	0.000884419	1.80029	0.000483164	1.74112	1	0.978966	E2+Myc	1
212010_s_at	Hs.283690	hypothetical protein H41	H41	0.00349039	1.48222	0.00282264	1.42379	1	1.12232	E2+Myc	1
209102_s_at	Hs.437606	HMG-box transcription factor 1	HBP1	0.00889678	0.562863	0.000106653	0.373763	1	1.08009	E2+Myc	-1
218839_at	Hs.234434	hairy/enhancer-of-split related with YRPW motif 1	HEY1	0.00133306	0.535315	NA	NA	NA	NA	E2^Myc	-1
44783_s_at	Hs.234434	hairy/enhancer-of-split related with YRPW motif 1	HEY1	0.00174288	0.482617	0.226461	0.759837	1	0.902874	E2^Myc	-1
1554452_a_at	Hs.61762	hypoxia-inducible protein 2	HIG2	0.000481016	0.515648	0.0107633	0.702786	1	0.774772	E2^Myc	-1
218507_at	Hs.61762	hypoxia-inducible protein 2	HIG2	0.00338022	0.46965	0.0490002	0.652411	1	0.795931	E2^Myc	-1
204512_at	Hs.405564	human immunodeficiency virus type I enhancer binding protein 1	HIVEP1	0.00559342	0.586358	0.00290022	0.595745	1	1.02542	E2+Myc	-1
211929_at	Hs.446430	heterogeneous nuclear ribonucleoprotein A3	HNRPA3	0.000488752	1.80653	1	1.11598	1	1.03079	E2^Myc	1
201277_s_at	Hs.81361	heterogeneous nuclear ribonucleoprotein A/B	HNRPAB	0.00998527	1.43832	7.68213e-05	1.9487	1	1.17971	E2+Myc	1
209330_s_at	Hs.438726	heterogeneous nuclear ribonucleoprotein D (AU-rich element RNA binding protein 1, 37kDa)	HNRPD	0.000481016	1.72779	0.0189234	1.30561	1	0.947326	E2^Myc	1
209067_s_at	Hs.372673	heterogeneous nuclear ribonucleoprotein D-like	HNRPDL	0.00324279	1.79844	0.0308455	1.42817	1	0.958213	E2^Myc	1
201993_x_at	Hs.372673	heterogeneous nuclear ribonucleoprotein D-like	HNRPDL	0.00668062	1.39388	0.00292564	1.39132	1	0.979395	E2+Myc	1
227139_s_at	Hs.282804	Hermansky-Pudlak syndrome 3	HPS3	0.00259441	0.621715	4.1975e-05	0.464088	1	1.00719	E2+Myc	-1
203203_s_at	Hs.269857	HIV-1 rev binding protein 2	HRB2	0.00841058	1.70054	1	1.17459	1	1.03548	E2^Myc	1
217736_s_at	Hs.434986	heme-regulated initiation factor 2-alpha kinase	HRI	0.00276689	0.722371	0.010045	0.793844	1	0.919408	E2^Myc	-1
223275_at	Hs.26006	HMT1 hnRNP methyltransferase-like 6 (S. cerevisiae)	HRMT1L6	0.00232214	1.64453	0.000678874	1.68268	1	0.974337	E2+Myc	1
227650_at	Hs.430666	heat shock 70kDa protein 14	HSPA14	0.00246979	1.49913	0.0330737	1.26152	1	0.864157	E2^Myc	1
221891_x_at	Hs.180414	heat shock 70kDa protein 8	HSPA8	0.000883656	1.50863	1	0.940309	1	0.958935	E2^Myc	1
224187_x_at	Hs.180414	heat shock 70kDa protein 8	HSPA8	0.00876395	1.5391	1	1.00092	1	0.968628	E2^Myc	1
221667_s_at	Hs.111676	heat shock 22kDa protein 8	HSPB8	1.65446e-05	4.53576	0.00191848	0.539326	1	1.00534	E2^Myc	1
203023_at	Hs.529475	hypothetical protein HSPC111	HSPC111	3.16437e-05	3.28069	9.97053e-07	6.11145	0.389637	1.52719	E2+Myc	1
214011_s_at	Hs.529475	hypothetical protein HSPC111	HSPC111	1.44891e-05	2.5381	2.47431e-07	5.48582	0.0648967	1.51074	E2+Myc	1
223113_at	Hs.406530	hypothetical protein HSPC196	HSPC196	0.000481016	1.68454	9.08572e-05	1.77471	1	1.00773	E2+Myc	1
204521_at	Hs.150555	protein predicted by clone 23733	HSU79274	7.98811e-05	3.73812	2.43314e-06	7.41957	NA	NA	E2+Myc	1
204744_s_at	Hs.172801	isoleucine-tRNA synthetase	IARS	0.000905858	1.49026	0.000171794	1.55306	1	1.00389	E2+Myc	1
201565_s_at	Hs.180919	inhibitor of DNA binding 2, dominant negative helix-loop-helix protein	ID2	0.0052904	0.458026	1	1.18899	1	1.15229	E2^Myc	-1
201566_x_at	Hs.180919	inhibitor of DNA binding 2, dominant negative helix-loop-helix protein	ID2	0.0041496	0.449443	1	1.14606	1	1.21252	E2^Myc	-1
217631_at	Hs.9270	isopentenyl-diphosphate delta isomerase 2	IDI2	0.00541525	1.65917	0.00391051	1.59298	NA	NA	E2+Myc	1
209100_at	Hs.315177	interferon-related developmental regulator 2	IFRD2	0.00679435	1.53962	0.000247905	1.86786	1	1.16477	E2+Myc	1
203627_at	Hs.239176	insulin-like growth factor 1 receptor	IGF1R	0.0052904	2.76225	NA	NA	NA	NA	E2^Myc	1
218192_at	Hs.323432	inositol hexaphosphate kinase 2	IHPK2	0.00177673	0.556191	4.34531e-05	0.412844	1	1.06144	E2+Myc	-1
228977_at	Hs.434103	interleukin 17D	IL17D	0.00904164	1.53669	2.03414e-05	2.6125	1	1.04162	E2+Myc	1
219255_x_at	Hs.5470	interleukin 17 receptor B	IL17RB	0.00794865	2.68676	1	0.747631	1	1.01613	E2^Myc	1
224156_x_at	Hs.5470	interleukin 17 receptor B	IL17RB	0.00261106	2.66274	1	0.88293	1	1.12433	E2^Myc	1
224361_s_at	Hs.5470	interleukin 17 receptor B /// interleukin 17 receptor B	IL17RB	0.00261106	2.93858	1	0.828775	1	1.17182	E2^Myc	1
202948_at	Hs.82112	interleukin 1 receptor, type I	IL1R1	0.000468441	0.267538	0.000235196	0.28609	1	0.731432	E2+Myc	-1
224071_at	Hs.272373	interleukin 20	IL20	0.00096608	7.88174	NA	NA	NA	NA	E2^Myc	1
212195_at	Hs.71968	interleukin 6 signal transducer (gp130, oncostatin M receptor)	IL6ST	0.000897441	2.14111	1	0.94387	1	1.12681	E2^Myc	1
212411_at	Hs.91579	U3 snoRNP protein 4 homolog	IMP4	0.00448219	1.61141	5.31401e-06	3.37673	1	1.21459	E2+Myc	1
200791_s_at	Hs.1742	IQ motif containing GTPase activating protein 1	IQGAP1	0.00743386	0.714388	9.13216e-05	0.564206	1	1.02151	E2+Myc	-1
203907_s_at	Hs.244616	IQ motif and Sec7 domain 1	IQSEC1	0.00360401	0.570585	0.00318818	0.607976	1	0.918895	E2+Myc	-1
224572_s_at	Hs.350268	interferon regulatory factor 2 binding protein 2	IRF2BP2	0.00377989	0.672736	0.00496816	0.717946	1	1.15963	E2+Myc	-1
202597_at	Hs.355827	interferon regulatory factor 6	IRF6	0.000116904	0.397082	NA	NA	NA	NA	E2^Myc	-1
204686_at	Hs.390242	insulin receptor substrate 1	IRS1	0.000371796	1.99606	NA	NA	NA	NA	E2^Myc	1
201362_at	Hs.197298	influenza virus NS1A binding protein	IVNS1ABP	0.000550276	1.81826	0.000822749	1.62577	1	1.01519	E2^Myc	1
201363_s_at	Hs.197298	influenza virus NS1A binding protein	IVNS1ABP	0.00497051	1.87407	0.0250158	1.52853	1	1.04753	E2^Myc	1
206245_s_at	Hs.197298	influenza virus NS1A binding protein	IVNS1ABP	0.00340503	2.19646	0.0141556	1.73047	1	1.01621	E2^Myc	1
209784_s_at	Hs.433445	jagged 2	JAG2	0.00548729	0.534606	NA	NA	NA	NA	E2^Myc	-1
201648_at	Hs.436004	Janus kinase 1 (a protein tyrosine kinase)	JAK1	0.00684768	1.68857	0.00132567	0.553222	1	0.909601	E2^Myc	1
205842_s_at	Hs.434374	Janus kinase 2 (a protein tyrosine kinase)	JAK2	0.000905858	4.94458	NA	NA	NA	NA	E2^Myc	1
201549_x_at	Hs.143323	Jumonji, AT rich interactive domain 1B (RBP2-like)	JARID1B	0.00517393	0.627881	0.00199947	0.624689	1	0.977522	E2+Myc	-1
220761_s_at	Hs.12040	STE20-like kinase	JIK	0.000601182	0.569971	0.00232635	0.673144	1	1.17305	E2+Myc	-1
221763_at	Hs.442675	jumonji domain containing 1C	JMJD1C	0.00766813	1.6251	0.00379199	0.621362	1	1.03532	E2^Myc	1
202138_x_at	Hs.301613	JTV1 gene	JTV1	0.00246979	1.52413	1.39296e-05	2.26153	0.976189	1.25813	E2+Myc	1
209971_x_at	Hs.301613	JTV1 gene	JTV1	0.00567667	1.45663	1.81446e-05	2.21314	1	1.18864	E2+Myc	1
201015_s_at	Hs.2340	junction plakoglobin	JUP	0.00331269	0.604	0.247402	0.813277	1	0.987666	E2^Myc	-1
1553111_a_at	Hs.112198	kelch repeat and BTB (POZ) domain containing 6	KBTBD6	0.000644684	3.22442	0.000477418	2.88436	NA	NA	E2+Myc	1
223658_at	Hs.240395	potassium channel, subfamily K, member 6	KCNK6	0.00877292	2.71207	NA	NA	NA	NA	E2^Myc	1
238077_at	Hs.13982	potassium channel tetramerisation domain containing 6	KCTD6	0.00116749	2.12504	0.00373959	0.579222	1	0.969047	E2^Myc	1
203712_at	Hs.443866	KIAA0020	KIAA0020	7.53416e-05	2.11976	1.29679e-06	3.38196	1	1.14422	E2+Myc	1
205284_at	Hs.57730	KIAA0133 gene product	KIAA0133	0.000468441	2.49209	8.48215e-05	2.73442	NA	NA	E2+Myc	1
202181_at	Hs.82426	KIAA0247	KIAA0247	0.00196324	0.574781	0.000469399	0.551842	1	0.933601	E2+Myc	-1
212355_at	Hs.7911	KIAA0323	KIAA0323	0.00548325	0.718902	0.000184846	0.618283	1	0.942251	E2+Myc	-1
212356_at	Hs.7911	KIAA0323	KIAA0323	0.00309511	0.634207	0.000782559	0.613598	1	0.993354	E2+Myc	-1
213839_at	---	KIAA0500 protein	KIAA0500	0.00103695	0.461904	1	1.11219	1	1.24379	E2^Myc	-1
204546_at	Hs.301658	KIAA0513 gene product	KIAA0513	0.000131211	0.357668	4.77679e-05	0.365026	1	0.977491	E2+Myc	-1
216360_x_at	Hs.434251	KIAA0690	KIAA0690	0.00149036	2.8337	0.000887941	2.65647	NA	NA	E2+Myc	1
216913_s_at	Hs.434251	KIAA0690	KIAA0690	0.0035201	2.25602	0.000312796	2.77443	1	1.44517	E2+Myc	1
212546_s_at	Hs.169600	KIAA0826	KIAA0826	0.00195459	2.01073	0.0109204	0.629518	1	1.09564	E2^Myc	1
212548_s_at	Hs.169600	KIAA0826	KIAA0826	0.00385032	1.61928	0.00189457	0.625847	1	1.01139	E2^Myc	1
212570_at	Hs.167115	KIAA0830 protein	KIAA0830	0.000106207	2.54484	NA	NA	NA	NA	E2^Myc	1
212573_at	Hs.167115	KIAA0830 protein	KIAA0830	0.00257195	2.84367	0.16922	1.56325	1	1.13682	E2^Myc	1
204568_at	Hs.414809	KIAA0831	KIAA0831	0.0050945	0.551473	0.27761	0.774617	1	0.953474	E2^Myc	-1
209760_at	Hs.511944	KIAA0922 protein	KIAA0922	0.0079768	0.666556	1	0.93586	1	0.925265	E2^Myc	-1
225266_at	Hs.190386	KIAA0924 protein	KIAA0924	0.00876395	0.669119	0.0282075	0.746469	1	0.965732	E2^Myc	-1
212504_at	Hs.116204	KIAA0934	KIAA0934	0.000330213	0.588924	0.0034793	0.729122	1	0.92695	E2+Myc	-1
216996_s_at	Hs.84429	KIAA0971	KIAA0971	0.00121604	1.95266	0.000103323	2.30625	1	1.02306	E2+Myc	1
212796_s_at	Hs.438702	KIAA1055 protein	KIAA1055	0.00375111	0.583365	0.116417	0.767859	1	0.981489	E2^Myc	-1
212327_at	Hs.156761	KIAA1102 protein	KIAA1102	0.00660652	0.609188	0.0023905	0.601556	1	1.04062	E2+Myc	-1
231807_at	Hs.189422	KIAA1217	KIAA1217	0.00162111	0.415838	0.0018289	0.47477	1	1.02246	E2+Myc	-1
227926_s_at	Hs.445556	chomosome one amplified sequence 1 cyclophilin /// hypothetical protein LOC200030 /// hypothetical protein MGC8902	KIAA1245 /// LOC200030 /// MGC8902	0.00180388	1.57945	0.151205	1.20797	1	0.929847	E2^Myc	1
227927_at	Hs.445556	chomosome one amplified sequence 1 cyclophilin /// hypothetical protein LOC200030 /// hypothetical protein MGC8902	KIAA1245 /// LOC200030 /// MGC8902	0.0029791	1.48627	0.6498	1.13376	1	1.00139	E2^Myc	1
224746_at	Hs.528659	KIAA1522 protein	KIAA1522	0.00534011	0.497392	0.0875598	0.681361	1	0.966992	E2^Myc	-1
224807_at	Hs.365476	KIAA1533	KIAA1533	0.00967514	0.58124	1	0.848466	1	1.20576	E2^Myc	-1
227624_at	Hs.531250	KIAA1546 protein	KIAA1546	0.000355442	2.54001	NA	NA	NA	NA	E2^Myc	1
227370_at	Hs.172792	KIAA1946	KIAA1946	1.05049e-05	0.439903	1.56097e-05	0.540116	1	0.847249	E2+Myc	-1
225913_at	Hs.9587	KIAA2002 protein	KIAA2002	0.00242809	0.547975	0.19396	0.781066	1	1.16808	E2^Myc	-1
213085_s_at	Hs.434243	KIBRA protein	KIBRA	0.00259441	1.61578	0.00913263	1.40909	1	1.24744	E2+Myc	1
216074_x_at	Hs.434243	KIBRA protein	KIBRA	0.000379898	1.94353	0.00412675	1.48632	0.897179	1.31898	E2+Myc	1
229258_at	Hs.28149	kinesin family member 12	KIF12	0.00689678	1.95339	NA	NA	NA	NA	E2^Myc	1
217906_at	Hs.415236	kelch domain containing 2	KLHDC2	0.0069096	0.742992	0.0706701	0.837606	1	1.07461	E2^Myc	-1
211762_s_at	Hs.159557	karyopherin alpha 2 (RAG cohort 1, importin alpha 1) /// karyopherin alpha 2 (RAG cohort 1, importin alpha 1)	KPNA2	0.00467607	1.44036	0.00503012	1.3707	1	1.09991	E2+Myc	1
227678_at	Hs.61188	Ku70-binding protein 3	KUB3	0.000625575	1.72672	0.00115732	1.53892	1	1.02156	E2+Myc	1
217388_s_at	Hs.444471	kynureninase (L-kynurenine hydrolase)	KYNU	0.00900352	0.634661	1	1.13727	1	1.07636	E2^Myc	-1
222427_s_at	Hs.432674	leucyl-tRNA synthetase	LARS	0.00265433	1.71975	0.000131028	2.08755	1	1.23746	E2+Myc	1
222428_s_at	Hs.432674	leucyl-tRNA synthetase	LARS	0.00385302	1.50844	2.87652e-05	2.13317	0.84852	1.28821	E2+Myc	1
223162_s_at	Hs.233044	LCHN protein	LCHN	0.00309511	0.622322	0.157789	1.2359	1	1.08923	E2^Myc	-1
207170_s_at	Hs.370457	LETM1 domain containing 1	LETMD1	0.00426798	0.693568	0.000704513	1.52227	1	1.12103	E2^Myc	-1
208933_s_at	Hs.4082	lectin, galactoside-binding, soluble, 8 (galectin 8)	LGALS8	1.45332e-05	0.344186	1.19606e-06	0.260657	1	0.902529	E2+Myc	-1
208935_s_at	Hs.4082	lectin, galactoside-binding, soluble, 8 (galectin 8)	LGALS8	5.04249e-05	0.432458	3.26111e-06	0.31927	1	0.910409	E2+Myc	-1
212658_at	Hs.79299	lipoma HMGIC fusion partner-like 2	LHFPL2	0.000359777	0.607277	1	1.04277	0.160195	1.38258	E2^Myc	-1
203411_s_at	Hs.436441	lamin A/C	LMNA	0.00889678	0.669081	0.0799704	0.783255	1	1.00374	E2^Myc	-1
212086_x_at	Hs.436441	lamin A/C	LMNA	0.00933017	0.678069	0.0577449	0.77697	1	1.0179	E2^Myc	-1
209205_s_at	Hs.3844	LIM domain only 4	LMO4	0.00209729	0.604062	0.000212656	0.540607	1	1.01108	E2+Myc	-1
223611_s_at	Hs.66295	ligand of numb-protein X	LNX	2.48839e-05	0.495035	1.43711e-05	0.514532	1	1.05684	E2+Myc	-1
214155_s_at	Hs.26613	c-Mpl binding protein	LOC113251	0.00335437	1.63147	0.23575	1.22532	1	1.01537	E2^Myc	1
226119_at	Hs.380763	similar to hypothetical protein FLJ10883	LOC115294	0.00774211	0.721017	0.00168898	0.69529	1	1.19652	E2+Myc	-1
231849_at	Hs.140978	hypothetical protein LOC144501	LOC144501	0.00459535	0.442752	0.0189009	0.565514	1	0.852343	E2^Myc	-1
227285_at	Hs.54680	hypothetical protein BC017397	LOC148523	0.00089475	0.520582	0.206741	0.797594	1	0.990339	E2^Myc	-1
227042_at	Hs.355952	hypothetical protein LOC150223	LOC150223	0.00246979	1.45976	4.86882e-05	1.80397	1	1.0005	E2+Myc	1
225956_at	Hs.163725	adult retina protein	LOC153222	0.000870208	0.31521	0.000432332	0.331415	1	1.2511	E2+Myc	-1
225957_at	Hs.163725	adult retina protein	LOC153222	2.62113e-05	0.244079	0.000107468	0.379924	1	1.28661	E2+Myc	-1
230298_at	Hs.64004	similar to metallo-beta-lactamase superfamily protein	LOC153364	0.00095788	1.84001	9.97053e-07	4.8348	0.0654581	1.69894	E2+Myc	1
225541_at	Hs.380933	similar to ribosomal protein L22	LOC200916	0.00459535	1.68997	9.93437e-06	3.3447	1	1.08971	E2+Myc	1
226430_at	---	hypothetical protein LOC253981	LOC253981	6.45502e-05	0.452208	0.265669	0.842849	1	1.2293	E2^Myc	-1
237460_x_at	Hs.438325	hypothetical protein LOC283551	LOC283551	0.000323915	3.98942	NA	NA	NA	NA	E2^Myc	1
225343_at	Hs.212992	hypothetical protein LOC283578	LOC283578	3.90887e-06	3.4523	1	0.956994	1	1.01054	E2^Myc	1
225077_at	Hs.356494	hypothetical protein LOC283680	LOC283680	0.00405951	0.624908	0.000333741	0.549258	1	0.949812	E2+Myc	-1
225955_at	Hs.512028	hypothetical protein LOC284207	LOC284207	0.00252802	0.617084	0.0238209	0.745082	1	0.973779	E2^Myc	-1
225699_at	Hs.25892	hypothetical protein LOC285958	LOC285958	1.45332e-05	3.0993	9.14141e-07	4.76178	1	1.07166	E2+Myc	1
226421_at	---	hypothetical protein LOC286505	LOC286505	0.000330213	2.10343	0.346967	1.21555	1	1.08194	E2^Myc	1
226158_at	---	hypothetical protein LOC339924	LOC339924	0.00016575	0.382918	8.08428e-06	0.262747	1	1.21557	E2+Myc	-1
214946_x_at	Hs.375174	similar to KIAA0592 protein	LOC387680	0.00753003	0.618229	0.0767072	0.750588	1	0.960495	E2^Myc	-1
227268_at	Hs.30154	PTD016 protein	LOC51136	0.00906189	1.97173	0.0993612	0.672183	1	1.01254	E2^Myc	1
211686_s_at	Hs.77135	RNA binding protein /// RNA binding protein	LOC84549	0.00162251	1.70767	1.05842e-05	2.76335	1	1.21918	E2+Myc	1
232598_at	Hs.131779	nuclear pore membrane glycoprotein 210-like	LOC91181	0.00799699	0.692359	0.00106871	0.643166	1	0.964749	E2+Myc	-1
228355_s_at	Hs.449152	hypothetical protein LOC91942	LOC91942	0.000390464	1.86642	9.84927e-07	4.19547	1	1.2607	E2+Myc	1
228320_x_at	Hs.204166	hypothetical protein LOC92558	LOC92558	0.000950759	0.647285	0.00542679	0.749792	1	1.05386	E2+Myc	-1
218096_at	Hs.281895	acid acyltransferase-epsilon	LPAAT-e	0.00095788	1.83774	3.67746e-05	2.36076	1	1.1188	E2+Myc	1
205282_at	Hs.410784	low density lipoprotein receptor-related protein 8, apolipoprotein e receptor	LRP8	0.000168167	2.63635	9.3744e-06	3.76029	1	1.1992	E2+Myc	1
218364_at	Hs.268768	leucine rich repeat (in FLII) interacting protein 2	LRRFIP2	0.00691505	1.99044	0.0309611	0.621927	1	0.874487	E2^Myc	1
220610_s_at	Hs.268768	leucine rich repeat (in FLII) interacting protein 2	LRRFIP2	0.00377989	1.91174	NA	NA	NA	NA	E2^Myc	1
223413_s_at	Hs.425427	hypothetical protein FLJ20425	LYAR	4.53918e-05	2.69982	7.98188e-07	6.09102	1	1.09858	E2+Myc	1
223414_s_at	Hs.425427	hypothetical protein FLJ20425	LYAR	0.00553302	2.01016	1.04362e-05	5.09908	NA	NA	E2+Myc	1
207358_x_at	Hs.372463	microtubule-actin crosslinking factor 1	MACF1	0.0023956	2.09001	1	1.1379	1	1.06136	E2^Myc	1
208633_s_at	Hs.372463	microtubule-actin crosslinking factor 1	MACF1	0.00674344	1.84536	NA	NA	NA	NA	E2^Myc	1
214894_x_at	Hs.372463	microtubule-actin crosslinking factor 1	MACF1	0.000601182	1.87332	1	1.00629	1	1.05689	E2^Myc	1
215222_x_at	Hs.372463	microtubule-actin crosslinking factor 1	MACF1	0.00394691	1.81638	1	0.920459	1	1.05667	E2^Myc	1
203362_s_at	Hs.79078	MAD2 mitotic arrest deficient-like 1 (yeast)	MAD2L1	0.00552131	2.46068	0.00134056	2.66734	1	1.0077	E2+Myc	1
217745_s_at	Hs.288932	Mak3 homolog (S. cerevisiae)	MAK3	0.00675596	1.49895	0.00424455	1.4641	1	1.01573	E2+Myc	1
202890_at	Hs.254605	microtubule-associated protein 7	MAP7	0.000343259	0.410622	0.153213	0.754669	1	1.03431	E2^Myc	-1
203928_x_at	Hs.101174	microtubule-associated protein tau	MAPT	0.00429189	1.75783	0.0459802	1.39847	1	0.961181	E2^Myc	1
203929_s_at	Hs.101174	microtubule-associated protein tau	MAPT	0.00711965	2.3845	NA	NA	NA	NA	E2^Myc	1
206401_s_at	Hs.101174	microtubule-associated protein tau	MAPT	0.00257226	2.07854	NA	NA	NA	NA	E2^Myc	1
221560_at	Hs.118843	MAP/microtubule affinity-regulating kinase 4	MARK4	0.00876191	0.700624	NA	NA	NA	NA	E2^Myc	-1
213671_s_at	Hs.355867	methionine-tRNA synthetase	MARS	0.00307797	1.55859	1	0.99143	1	1.04562	E2^Myc	1
200768_s_at	Hs.77502	methionine adenosyltransferase II, alpha	MAT2A	0.00448219	1.48536	1.43047e-05	2.32292	1	1.18488	E2+Myc	1
204179_at	Hs.118836	myoglobin	MB	0.00963535	0.708888	1	0.960275	1	1.04068	E2^Myc	-1
212245_at	Hs.293689	multiple coagulation factor deficiency 2	MCFD2	0.00372326	1.34873	0.111347	1.15865	1	1.03498	E2^Myc	1
220651_s_at	Hs.198363	MCM10 minichromosome maintenance deficient 10 (S. cerevisiae)	MCM10	0.00416574	4.71354	0.124813	2.14418	NA	NA	E2^Myc	1
202107_s_at	Hs.57101	MCM2 minichromosome maintenance deficient 2, mitotin (S. cerevisiae)	MCM2	0.00250798	2.40933	0.0233642	1.71145	1	0.849592	E2^Myc	1
201555_at	Hs.179565	MCM3 minichromosome maintenance deficient 3 (S. cerevisiae)	MCM3	0.00702677	1.77037	0.00253679	1.8002	1	1.01315	E2+Myc	1
212141_at	Hs.460184	MCM4 minichromosome maintenance deficient 4 (S. cerevisiae)	MCM4	0.00227255	1.66422	0.0029839	1.52724	1	0.939425	E2+Myc	1
201930_at	Hs.444118	MCM6 minichromosome maintenance deficient 6 (MIS5 homolog, S. pombe) (S. cerevisiae)	MCM6	0.000999544	2.51329	0.00112421	2.19196	1	0.909843	E2+Myc	1
210983_s_at	Hs.438720	MCM7 minichromosome maintenance deficient 7 (S. cerevisiae)	MCM7	6.65791e-05	2.43275	0.000939948	1.65655	1	0.868312	E2+Myc	1
222681_at	Hs.231750	x 010 protein	MDS010	0.00677064	1.68765	0.000140359	2.27251	NA	NA	E2+Myc	1
201420_s_at	Hs.446551	MEP50 protein	MEP50	0.000596542	1.82497	5.5904e-05	2.09219	1	1.02337	E2+Myc	1
201421_s_at	Hs.446551	MEP50 protein	MEP50	0.00417273	1.64404	9.71479e-05	2.14249	1	1.15609	E2+Myc	1
202016_at	Hs.440459	mesoderm specific transcript homolog (mouse)	MEST	0.007825	1.4194	5.2277e-05	1.92528	1	1.04838	E2+Myc	1
204027_s_at	Hs.42957	methyltransferase-like 1	METTL1	9.00286e-05	2.56667	1.66807e-05	2.82187	0.227634	1.5818	E2+Myc	1
221020_s_at	Hs.196270	mitochondrial folate transporter/carrier /// mitochondrial folate transporter/carrier	MFTC	0.0022886	1.71525	1.52577e-05	2.743	1	1.18995	E2+Myc	1
203102_s_at	Hs.93338	mannosyl (alpha-1,6-)-glycoprotein beta-1,2-N-acetylglucosaminyltransferase	MGAT2	0.00230617	1.64991	0.147583	1.24127	1	1.04751	E2^Myc	1
226039_at	Hs.177576	mannosyl (alpha-1,3-)-glycoprotein beta-1,4-N-acetylglucosaminyltransferase, isoenzyme A	MGAT4A	0.00576367	0.69428	1.27328e-05	0.436093	1	0.86854	E2+Myc	-1
224468_s_at	Hs.256301	multidrug resistance-related protein /// multidrug resistance-related protein	MGC13170	0.000491635	1.77521	3.59289e-06	3.01006	1	1.01399	E2+Myc	1
228280_at	Hs.152618	similar to RIKEN cDNA 1200014N16 gene	MGC14289	0.00140332	1.70359	0.0998046	1.25805	1	0.950045	E2^Myc	1
228235_at	Hs.416379	hypothetical protein MGC16121	MGC16121	0.00103521	3.06841	NA	NA	NA	NA	E2^Myc	1
221756_at	Hs.26670	HGFL gene	MGC17330	0.000263086	0.490445	0.000262507	0.545335	1	0.992286	E2+Myc	-1
225330_at	Hs.104679	hypothetical protein MGC18216	MGC18216	0.00046521	2.27345	0.0392773	0.704228	1	1.02958	E2^Myc	1
226963_at	Hs.429839	similar to RNA polymerase B transcription factor 3	MGC23908	0.00437548	1.4571	0.067288	1.23345	1	1.02832	E2^Myc	1
227103_s_at	Hs.146161	hypothetical protein MGC2408	MGC2408	0.000245825	1.77695	9.14141e-07	3.50575	0.426067	1.30954	E2+Myc	1
203119_at	Hs.4253	hypothetical protein MGC2574	MGC2574	0.00942741	1.85907	1.53507e-05	4.3233	1	1.39934	E2+Myc	1
218641_at	---	hypothetical protein MGC3032	MGC3032	0.00854341	0.499208	0.00359063	0.496961	1	1.05138	E2+Myc	-1
226464_at	Hs.288954	hypothetical protein MGC33365	MGC33365	0.00690618	1.49808	0.00266949	1.50858	1	1.1729	E2+Myc	1
226748_at	Hs.293658	hypothetical protein MGC35274	MGC35274	0.00596467	1.4822	3.21047e-05	2.14935	1	1.17672	E2+Myc	1
228067_at	Hs.136732	similar to 2010300C02Rik protein	MGC42367	0.00055831	0.536379	0.00205686	0.643376	1	0.926794	E2+Myc	-1
224523_s_at	Hs.8345	hypothetical protein MGC4308 /// hypothetical protein MGC4308	MGC4308	0.00177673	2.18962	1.68788e-05	3.97248	1	1.16507	E2+Myc	1
227764_at	Hs.21929	hypothetical protein MGC52057	MGC52057	4.24223e-05	4.03209	NA	NA	NA	NA	E2^Myc	1
221580_s_at	Hs.355750	hypothetical protein MGC5306	MGC5306	0.00565915	1.7988	4.16498e-05	2.9489	1	1.11199	E2+Myc	1
229711_s_at	Hs.168732	hypothetical protein MGC5370	MGC5370	0.00876395	1.64535	1	1.13592	1	1.02829	E2^Myc	1
225625_at	Hs.374458	similar to hypothetical protein 9530023G02	MGC90512	0.000125149	2.0363	9.84927e-07	3.88125	NA	NA	E2+Myc	1
206247_at	Hs.211580	MHC class I polypeptide-related sequence B	MICB	0.00351531	3.22617	0.00107053	0.293987	1	0.588566	E2^Myc	1
213188_s_at	Hs.23294	MYC induced nuclear antigen	MINA	0.000263217	2.00022	4.19303e-06	3.2169	1	1.22747	E2+Myc	1
213189_at	Hs.23294	MYC induced nuclear antigen	MINA	6.65791e-05	2.03176	9.97053e-07	3.30577	1	1.12469	E2+Myc	1
221559_s_at	Hs.267194	MIS12 homolog (yeast)	MIS12	0.0065511	1.55752	1	1.13187	1	1.01034	E2^Myc	1
224713_at	Hs.367842	MKI67 (FHA domain) interacting nucleolar phosphoprotein	MKI67IP	0.0035227	1.93766	1.9847e-05	3.56834	1	1.02345	E2+Myc	1
224714_at	Hs.367842	MKI67 (FHA domain) interacting nucleolar phosphoprotein	MKI67IP	0.000994652	2.15228	1.00206e-05	3.94244	1	1.07464	E2+Myc	1
218205_s_at	Hs.512094	MAP kinase interacting serine/threonine kinase 2	MKNK2	0.000390073	0.519706	0.0861682	0.788764	1	1.02751	E2^Myc	-1
201285_at	Hs.7838	makorin, ring finger protein, 1	MKRN1	0.001909	0.717007	0.000615337	0.710508	1	0.962725	E2+Myc	-1
219959_at	Hs.157986	molybdenum cofactor sulfurase	MOCOS	0.00375111	2.53305	0.00456357	2.19543	NA	NA	E2+Myc	1
218853_s_at	Hs.57549	motile sperm domain containing 1	MOSPD1	0.00808565	0.689067	0.000122769	0.541156	1	0.956926	E2+Myc	-1
223154_at	Hs.283693	mitochondrial ribosomal protein L1	MRPL1	0.00308658	1.54098	0.000105919	1.86116	1	1.09256	E2+Myc	1
203931_s_at	Hs.109059	mitochondrial ribosomal protein L12	MRPL12	0.00609377	1.52874	0.000107468	1.97756	1	1.11313	E2+Myc	1
225201_s_at	Hs.343579	mitochondrial ribosomal protein L14	MRPL14	0.00222052	1.45483	6.55266e-05	1.73298	1	1.01729	E2+Myc	1
218027_at	Hs.18349	mitochondrial ribosomal protein L15	MRPL15	0.000518662	1.60588	6.66233e-06	2.27235	1	1.05262	E2+Myc	1
217980_s_at	Hs.291898	mitochondrial ribosomal protein L16	MRPL16	0.000481016	1.85838	9.67916e-06	2.70984	1	1.08558	E2+Myc	1
222216_s_at	Hs.10026	mitochondrial ribosomal protein L17	MRPL17	0.000258191	1.55315	1.27726e-05	1.83043	1	0.956964	E2+Myc	1
203465_at	Hs.44024	mitochondrial ribosomal protein L19	MRPL19	0.0052904	1.63541	0.00256238	1.61817	1	0.999219	E2+Myc	1
208787_at	Hs.320961	mitochondrial ribosomal protein L3	MRPL3	0.00148032	1.40256	1.67774e-05	1.78335	1	1.0541	E2+Myc	1
218982_s_at	Hs.44298	mitochondrial ribosomal protein S17	MRPS17	0.00427695	1.49258	1.64174e-05	2.2671	1	1.11097	E2+Myc	1
225240_s_at	Hs.185084	musashi homolog 2 (Drosophila)	MSI2	0.00757277	1.56705	0.0157173	0.703565	1	0.910521	E2^Myc	1
202309_at	Hs.435974	methylenetetrahydrofolate dehydrogenase (NADP+ dependent), methenyltetrahydrofolate cyclohydrolase, formyltetrahydrofolate synthetase	MTHFD1	0.0057505	1.56773	4.61533e-05	2.26042	1	1.12191	E2+Myc	1
201761_at	Hs.154672	methylene tetrahydrofolate dehydrogenase (NAD+ dependent), methenyltetrahydrofolate cyclohydrolase	MTHFD2	0.000351647	1.53309	0.000329234	1.44578	1	1.03916	E2+Myc	1
223172_s_at	Hs.25199	mitochondrial protein 18 kDa	MTP18	0.00848673	1.83237	0.0185344	1.60075	1	1.05943	E2^Myc	1
203199_s_at	Hs.153792	5-methyltetrahydrofolate-homocysteine methyltransferase reductase	MTRR	0.00799699	1.54478	4.27645e-05	2.32422	1	1.2818	E2+Myc	1
210778_s_at	Hs.511752	MAX dimerization protein 4	MXD4	0.00162251	0.520668	0.0156805	0.672197	1	0.912255	E2^Myc	-1
212346_s_at	Hs.511752	MAX dimerization protein 4	MXD4	0.00382688	0.502207	1	0.823301	1	1.0278	E2^Myc	-1
204798_at	Hs.407830	v-myb myeloblastosis viral oncogene homolog (avian)	MYB	0.000237406	3.37758	0.00904448	1.80771	1	1.39944	E2+Myc	1
213906_at	Hs.300592	v-myb myeloblastosis viral oncogene homolog (avian)-like 1	MYBL1	1.86721e-05	15.9807	NA	NA	NA	NA	E2^Myc	1
212364_at	Hs.121576	myosin IB	MYO1B	0.00980358	0.664076	0.0109366	0.701978	1	0.95429	E2^Myc	-1
201970_s_at	Hs.446206	nuclear autoantigenic sperm protein (histone-binding)	NASP	0.000524707	1.77127	0.00858694	1.37864	1	0.879248	E2+Myc	1
225783_at	Hs.157804	NEDD8-conjugating enzyme	NCE2	0.00684802	1.55869	1	1.06464	1	0.845721	E2^Myc	1
200610_s_at	Hs.79110	nucleolin	NCL	0.00808565	1.49119	2.03012e-05	2.4075	1	1.12244	E2+Myc	1
209107_x_at	Hs.386092	nuclear receptor coactivator 1	NCOA1	0.005963	0.68957	0.00348319	0.701713	1	1.17359	E2+Myc	-1
207700_s_at	Hs.382168	nuclear receptor coactivator 3	NCOA3	0.00553302	0.686931	0.00557936	0.719949	1	1.0886	E2^Myc	-1
209061_at	Hs.382168	nuclear receptor coactivator 3	NCOA3	0.00372495	0.655826	0.0342142	0.773046	1	1.11824	E2^Myc	-1
238346_s_at	Hs.179909	nuclear receptor coactivator 6 interacting protein	NCOA6IP	0.00961517	1.68524	0.0154	1.53129	NA	NA	E2^Myc	1
225344_at	Hs.292676	nuclear receptor coactivator 7	NCOA7	0.00403609	0.555312	0.168554	0.762568	1	1.01605	E2^Myc	-1
200632_s_at	Hs.318567	N-myc downstream regulated gene 1	NDRG1	0.000719551	0.478337	0.025674	0.694158	1	1.01861	E2^Myc	-1
212445_s_at	Hs.3731	neural precursor cell expressed, developmentally down-regulated 4-like	NEDD4L	9.00286e-05	0.428841	0.164447	0.807395	1	1.15301	E2^Myc	-1
218888_s_at	Hs.6823	neuropilin (NRP) and tolloid (TLL)-like 2	NETO2	0.00961517	1.46399	0.00349701	1.48056	1	0.922846	E2+Myc	1
201502_s_at	Hs.81328	nuclear factor of kappa light polypeptide gene enhancer in B-cells inhibitor, alpha	NFKBIA	0.000133719	0.508943	0.000109317	0.556953	1	0.905491	E2+Myc	-1
203045_at	Hs.11342	ninjurin 1	NINJ1	0.00187045	0.679117	0.00446544	0.746205	1	0.930422	E2+Myc	-1
225943_at	Hs.22151	neurolysin (metallopeptidase M3 family)	NLN	0.000647955	1.82273	2.30554e-06	3.68045	0.335126	1.43524	E2+Myc	1
201577_at	Hs.118638	non-metastatic cells 1, protein (NM23A) expressed in	NME1	0.000586557	1.6425	1.52577e-05	2.11714	1	1.06787	E2+Myc	1
200875_s_at	Hs.376064	nucleolar protein 5A (56kDa with KKE/D repeat)	NOL5A	8.88441e-05	2.36612	2.43909e-06	3.77524	1	1.11644	E2+Myc	1
200874_s_at	Hs.376064	nucleolar protein 5A (56kDa with KKE/D repeat)	NOL5A	0.00766813	1.74714	0.000169332	2.38893	1	1.14527	E2+Myc	1
222554_s_at	Hs.183253	nucleolar protein family 6 (RNA-associated)	NOL6	0.000131211	1.85068	3.89627e-06	2.56379	NA	NA	E2+Myc	1
219110_at	Hs.69851	nucleolar protein family A, member 1 (H/ACA small nucleolar RNPs)	NOLA1	0.00205866	1.46458	1.39296e-05	2.05028	1	0.968147	E2+Myc	1
205895_s_at	Hs.75337	nucleolar and coiled-body phosphoprotein 1	NOLC1	0.000216343	3.18474	1.33723e-05	4.61237	1	1.05181	E2+Myc	1
211949_s_at	Hs.75337	nucleolar and coiled-body phosphoprotein 1	NOLC1	0.00297532	3.52467	0.000318761	4.63602	1	1.03864	E2+Myc	1
211951_at	Hs.75337	nucleolar and coiled-body phosphoprotein 1	NOLC1	3.17944e-05	2.34903	1.0249e-06	3.62846	1	1.07944	E2+Myc	1
223096_at	Hs.119908	nucleolar protein NOP5/NOP58	NOP5/NOP58	0.00293613	1.84927	0.000163665	2.27114	1	1.07432	E2+Myc	1
201695_s_at	Hs.75514	nucleoside phosphorylase	NP	0.0014155	1.8439	5.05989e-05	2.38678	1	1.08794	E2+Myc	1
217796_s_at	Hs.353191	nuclear protein localization 4	NPL4	0.00198458	0.676559	0.0147798	0.780695	1	0.980296	E2^Myc	-1
205440_s_at	Hs.519057	neuropeptide Y receptor Y1	NPY1R	4.20077e-06	11.7036	NA	NA	NA	NA	E2^Myc	1
202263_at	Hs.334832	NAD(P)H:quinone oxidoreductase type 3, polypeptide A2	NQO3A2	0.00541525	0.666854	0.00694962	0.711175	1	0.98943	E2+Myc	-1
202599_s_at	Hs.155017	nuclear receptor interacting protein 1	NRIP1	1.67574e-05	3.06019	0.0243348	0.735136	1	1.19546	E2^Myc	1
217850_at	Hs.313544	nucleostemin	NS	0.000204485	1.70459	0.000209807	1.56608	1	0.978423	E2+Myc	1
200747_s_at	Hs.332115	nuclear mitotic apparatus protein 1	NUMA1	0.00445874	0.571163	0.0732826	0.734284	1	1.03663	E2^Myc	-1
225470_at	Hs.180591	nucleoporin 35kDa	NUP35	0.000133719	2.53806	9.26822e-06	3.43629	1	1.18342	E2+Myc	1
218708_at	Hs.24563	NTF2-like export factor 1	NXT1	0.000263217	1.93616	1.29581e-05	2.49058	1	1.0469	E2+Myc	1
202869_at	Hs.442936	2prime,5prime-oligoadenylate synthetase 1, 40/46kDa	OAS1	0.00353526	0.744463	0.778583	0.9128	1	0.998535	E2^Myc	-1
205301_s_at	Hs.380271	8-oxoguanine DNA glycosylase	OGG1	0.00553945	1.36387	NA	NA	NA	NA	E2^Myc	1
209026_x_at	Hs.356729	beta 5-tubulin	OK/SW-cl.56	0.00824455	1.57358	0.00689481	1.50686	1	0.830244	E2+Myc	1
213131_at	Hs.74376	olfactomedin 1	OLFM1	0.00257789	2.60767	NA	NA	1	1.17737	E2^Myc	1
224392_s_at	Hs.170129	opsin 3 (encephalopsin, panopsin) /// opsin 3 (encephalopsin, panopsin)	OPN3	0.00168002	2.58967	NA	NA	NA	NA	E2^Myc	1
226350_at	Hs.170129	opsin 3 (encephalopsin, panopsin)	OPN3	0.00307797	2.08307	0.00703877	1.7522	1	0.985113	E2+Myc	1
204853_at	Hs.167937	origin recognition complex, subunit 2-like (yeast)	ORC2L	0.00680807	1.4614	0.000561008	1.62712	1	0.990355	E2+Myc	1
223259_at	Hs.133167	ORM1-like 3 (S. cerevisiae)	ORMDL3	0.00525036	0.702572	0.00108033	0.674484	1	0.937493	E2+Myc	-1
204479_at	Hs.47011	osteoclast stimulating factor 1	OSTF1	0.000316388	1.87878	1	0.939968	1	1.10709	E2^Myc	1
226140_s_at	Hs.102647	OTU domain containing 1	OTUD1	0.0020237	0.59352	0.000133799	0.508988	1	1.03931	E2+Myc	-1
202553_s_at	Hs.20013	GCIP-interacting protein p29	P29	0.000664453	0.623643	0.00234817	0.713579	1	0.997233	E2+Myc	-1
201013_s_at	Hs.444439	phosphoribosylaminoimidazole carboxylase, phosphoribosylaminoimidazole succinocarboxamide synthetase	PAICS	0.00277373	1.66018	3.72043e-05	2.32337	1	1.02101	E2+Myc	1
218886_at	Hs.310231	PAK1 interacting protein 1	PAK1IP1	0.00976433	1.94875	0.00168152	2.16198	NA	NA	E2+Myc	1
213372_at	Hs.368305	progestin and adipoQ receptor family member III	PAQR3	0.0084246	1.45135	NA	NA	NA	NA	E2^Myc	1
204004_at	Hs.406074	PRKC, apoptosis, WT1, regulator	PAWR	0.0052904	0.624635	1	1.03287	1	0.912957	E2^Myc	-1
226231_at	PRKC, apoptosis, WT1, regulator	---	PAWR	0.00143512	0.622003	1	1.08856	1	1.11478	E2^Myc	-1
201202_at	Hs.78996	proliferating cell nuclear antigen	PCNA	0.00215397	2.06138	0.611419	1.24783	1	0.91447	E2^Myc	1
212422_at	Hs.239499	programmed cell death 11	PDCD11	0.000491635	1.95908	4.69043e-06	3.42329	NA	NA	E2+Myc	1
1569110_x_at	Hs.379186	programmed cell death 6	PDCD6	0.00683498	0.744998	0.589256	0.895839	1	1.16877	E2^Myc	-1
202590_s_at	Hs.92261	pyruvate dehydrogenase kinase, isoenzyme 2	PDK2	0.00933017	0.709903	NA	NA	1	1.03191	E2^Myc	-1
209621_s_at	Hs.71719	PDZ and LIM domain 3	PDLIM3	1.44891e-05	4.13585	NA	NA	NA	NA	E2^Myc	1
205380_at	Hs.15456	PDZ domain containing 1	PDZK1	9.09447e-06	13.7685	NA	NA	NA	NA	E2^Myc	1
218590_at	Hs.22678	progressive external ophthalmoplegia 1	PEO1	0.00257195	2.00619	9.26822e-06	4.37438	NA	NA	E2+Myc	1
202464_s_at	Hs.195471	6-phosphofructo-2-kinase/fructose-2,6-biphosphatase 3	PFKFB3	0.00248751	2.15974	1	0.853961	1	0.883055	E2^Myc	1
221521_s_at	Hs.433180	DNA replication complex GINS protein PSF2	Pfs2	0.00876395	2.49033	0.415567	1.47666	1	0.73304	E2^Myc	1
225366_at	Hs.23363	phosphoglucomutase 2	PGM2	0.00719902	1.60314	0.000639965	1.82463	NA	NA	E2+Myc	1
40446_at	Hs.166204	PHD finger protein 1	PHF1	0.00842307	0.63688	0.00361136	0.636116	1	1.04929	E2+Myc	-1
217996_at	Hs.82101	pleckstrin homology-like domain, family A, member 1	PHLDA1	0.00752581	2.29394	0.00165503	0.397699	1	1.23974	E2^Myc	1
203035_s_at	Hs.435761	protein inhibitor of activated STAT, 3	PIAS3	0.00684768	0.525272	0.0155202	0.608578	1	1.01241	E2^Myc	-1
223470_at	Hs.512837	phosphatidylinositol glycan, class M	PIGM	0.00993892	1.45389	0.00439189	1.45332	1	0.988058	E2+Myc	1
209019_s_at	Hs.389171	PTEN induced putative kinase 1	PINK1	0.00111404	0.563064	0.13746	0.798882	1	1.00261	E2^Myc	-1
223551_at	Hs.363171	protein kinase (cAMP-dependent, catalytic) inhibitor beta	PKIB	0.000330213	5.75576	1	1.14865	1	1.12565	E2^Myc	1
231120_x_at	Hs.363171	protein kinase (cAMP-dependent, catalytic) inhibitor beta	PKIB	2.06644e-05	10.5523	NA	NA	NA	NA	E2^Myc	1
202619_s_at	Hs.41270	procollagen-lysine, 2-oxoglutarate 5-dioxygenase (lysine hydroxylase) 2	PLOD2	0.000732622	2.05045	1	0.978164	1	1.09594	E2^Myc	1
202620_s_at	Hs.41270	procollagen-lysine, 2-oxoglutarate 5-dioxygenase (lysine hydroxylase) 2	PLOD2	0.00251145	2.40385	1	0.86985	1	1.13015	E2^Myc	1
208890_s_at	Hs.3989	plexin B2	PLXNB2	0.0060299	0.594603	0.0104451	0.658109	1	0.951635	E2^Myc	-1
210139_s_at	Hs.372031	peripheral myelin protein 22	PMP22	0.000798046	0.5472	0.0385862	0.753872	1	0.768332	E2^Myc	-1
213677_s_at	Hs.111749	PMS1 postmeiotic segregation increased 1 (S. cerevisiae)	PMS1	0.000419123	1.71795	6.14298e-06	2.52148	1	1.08584	E2+Myc	1
212037_at	Hs.409965	pinin, desmosome associated protein	PNN	0.00360655	1.79235	0.00963389	1.54666	1	0.963501	E2+Myc	1
212705_x_at	Hs.118463	patatin-like phospholipase domain containing 2	PNPLA2	0.00466445	0.673033	NA	NA	NA	NA	E2^Myc	-1
225291_at	Hs.392004	polyribonucleotide nucleotidyltransferase 1	PNPT1	0.000108827	1.90376	9.14141e-07	3.47604	1	0.967459	E2+Myc	1
209034_at	Hs.75969	proline-rich nuclear receptor coactivator 1	PNRC1	0.00188557	0.49773	0.00121837	0.523872	1	0.930633	E2+Myc	-1
201115_at	Hs.306791	polymerase (DNA directed), delta 2, regulatory subunit 50kDa	POLD2	0.000481016	1.60819	7.33527e-06	2.22394	1	1.03938	E2+Myc	1
205909_at	Hs.99185	polymerase (DNA directed), epsilon 2 (p59 subunit)	POLE2	0.00114997	2.95787	0.0484321	1.67824	NA	NA	E2^Myc	1
222704_at	Hs.59475	polymerase (RNA) I polypeptide A, 194kDa	POLR1A	0.00264865	1.95424	0.000493478	2.11786	NA	NA	E2+Myc	1
223403_s_at	Hs.86337	polymerase (RNA) I polypeptide B, 128kDa	POLR1B	0.000156896	2.64983	4.19303e-06	4.53099	1	1.33717	E2+Myc	1
233341_s_at	Hs.86337	polymerase (RNA) I polypeptide B, 128kDa	POLR1B	0.00377989	2.1829	3.40689e-05	4.0276	NA	NA	E2+Myc	1
209317_at	Hs.5409	polymerase (RNA) I polypeptide C, 30kDa	POLR1C	0.00403609	1.68228	4.70164e-05	2.42748	1	1.02337	E2+Myc	1
203664_s_at	Hs.318549	polymerase (RNA) II (DNA directed) polypeptide D	POLR2D	0.00548729	1.70956	1.44952e-05	3.23193	1	1.04525	E2+Myc	1
212226_s_at	Hs.432840	phosphatidic acid phosphatase type 2B	PPAP2B	0.00443457	0.564693	0.000599373	0.507484	1	0.967013	E2+Myc	-1
209433_s_at	Hs.311625	phosphoribosyl pyrophosphate amidotransferase	PPAT	0.000182677	1.89823	1.24699e-06	3.3411	1	1.23712	E2+Myc	1
212841_s_at	Hs.12953	PTPRF interacting protein, binding protein 2 (liprin beta 2)	PPFIBP2	0.00103695	0.372382	NA	NA	NA	NA	E2^Myc	-1
222500_at	Hs.27693	peptidylprolyl isomerase (cyclophilin)-like 1	PPIL1	0.000247003	1.91087	3.66465e-05	2.08042	1	1.02345	E2+Myc	1
203407_at	Hs.192233	periplakin	PPL	0.0049737	0.542763	0.000111092	0.389953	1	0.920826	E2+Myc	-1
206452_x_at	Hs.400740	protein phosphatase 2A, regulatory subunit Bprime (PR 53)	PPP2R4	0.0087685	0.6639	0.253705	0.821549	1	1.00506	E2^Myc	-1
208874_x_at	Hs.400740	protein phosphatase 2A, regulatory subunit Bprime (PR 53)	PPP2R4	0.00429189	0.652292	0.0980494	0.801446	1	0.928174	E2^Myc	-1
205053_at	---	primase, polypeptide 1, 49kDa	PRIM1	0.000169402	3.72773	0.00317994	2.0497	1	0.776071	E2+Myc	1
202178_at	Hs.407181	protein kinase C, zeta	PRKCZ	0.00135811	0.580795	0.52742	0.851099	1	0.940363	E2^Myc	-1
217786_at	Hs.367854	protein arginine methyltransferase 5/SKB1 homolog (S. pombe)	PRMT5/SKB1	0.00489046	1.89333	0.000403379	2.25722	1	1.03834	E2+Myc	1
202458_at	Hs.25338	protease, serine, 23	PRSS23	0.00120128	2.85573	0.000116422	0.278127	1	0.835359	E2^Myc	1
202525_at	Hs.75799	protease, serine, 8 (prostasin)	PRSS8	0.00337943	0.571973	0.00121837	0.566306	1	1.08456	E2+Myc	-1
223108_s_at	Hs.54971	putative S1 RNA binding domain protein	PS1D	0.00672914	1.59933	1	0.920174	1	0.924536	E2^Myc	1
209158_s_at	Hs.8517	pleckstrin homology, Sec7 and coiled-coil domains 2 (cytohesin-2)	PSCD2	0.000613311	0.605026	1.52577e-05	0.464077	1	0.938955	E2+Myc	-1
207388_s_at	Hs.146688	prostaglandin E synthase	PTGES	0.000139761	4.35456	NA	NA	NA	NA	E2^Myc	1
210367_s_at	Hs.146688	prostaglandin E synthase	PTGES	2.61431e-06	16.1797	NA	NA	NA	NA	E2^Myc	1
208616_s_at	Hs.82911	protein tyrosine phosphatase type IVA, member 2	PTP4A2	0.00103521	1.53959	0.0184084	0.787809	1	1.03607	E2^Myc	1
232037_at	Hs.512847	putative neuronal cell adhesion molecule	PUNC	0.00544439	0.633131	0.362208	0.829831	1	0.955291	E2^Myc	-1
227718_at	Hs.349150	purine-rich element binding protein B	PURB	0.00718668	1.54074	0.00548174	1.48625	NA	NA	E2+Myc	1
218670_at	Hs.23723	pseudouridylate synthase 1	PUS1	0.00309511	1.93914	2.46554e-05	3.33476	1	1.25222	E2+Myc	1
225418_at	Hs.183986	poliovirus receptor-related 2 (herpesvirus entry mediator B)	PVRL2	0.00374343	0.702754	6.03933e-05	0.564908	1	0.947946	E2+Myc	-1
201608_s_at	Hs.172589	nuclear phosphoprotein similar to S. cerevisiae PWP1	PWP1	0.0076726	1.31285	6.2934e-06	2.09386	1	1.10764	E2+Myc	1
201607_at	Hs.172589	nuclear phosphoprotein similar to S. cerevisiae PWP1	PWP1	0.00933017	1.43978	0.000253835	1.74185	1	1.0891	E2+Myc	1
209336_at	Hs.449076	PWP2 periodic tryptophan protein homolog (yeast)	PWP2H	0.00799699	1.44771	4.07618e-05	2.06339	1	1.05763	E2+Myc	1
219622_at	Hs.179791	RAB20, member RAS oncogene family	RAB20	0.00110521	0.5338	0.0278011	0.720696	1	0.887671	E2^Myc	-1
218360_at	Hs.281117	RAB22A, member RAS oncogene family	RAB22A	0.00624817	0.728253	0.0107808	0.774995	1	0.941594	E2^Myc	-1
228708_at	Hs.25318	RAB27B, member RAS oncogene family	RAB27B	0.00118106	0.454306	0.000600915	0.469074	1	0.834611	E2+Myc	-1
217762_s_at	Hs.223025	RAB31, member RAS oncogene family	RAB31	0.00101445	3.2757	0.0326914	0.551907	1	1.07068	E2^Myc	1
217763_s_at	Hs.223025	RAB31, member RAS oncogene family	RAB31	2.43324e-05	4.14911	0.0025643	0.550269	1	1.00728	E2^Myc	1
217764_s_at	Hs.223025	RAB31, member RAS oncogene family	RAB31	0.000201548	3.17632	0.00517217	0.549633	1	1.03849	E2^Myc	1
225001_at	Hs.8036	RAB3D, member RAS oncogene family	RAB3D	0.00348928	0.605897	0.026992	0.730093	1	1.00125	E2^Myc	-1
221808_at	Hs.444327	RAB9A, member RAS oncogene family	RAB9A	0.0052102	0.638265	0.00635928	0.683487	1	0.925423	E2+Myc	-1
204028_s_at	---	RAB GTPase activating protein 1	RABGAP1	0.00386444	0.641657	0.0157173	0.733111	1	0.938349	E2^Myc	-1
209181_s_at	Hs.78948	Rab geranylgeranyltransferase, beta subunit	RABGGTB	0.00689678	1.38592	3.12182e-05	1.92473	1	1.15739	E2+Myc	1
201222_s_at	Hs.159087	RAD23 homolog B (S. cerevisiae)	RAD23B	0.00387001	1.34691	1	1.04473	1	1.0062	E2^Myc	1
202845_s_at	Hs.75447	ralA binding protein 1	RALBP1	0.000410569	1.83822	0.017957	0.746973	1	1.12384	E2^Myc	1
209050_s_at	Hs.106185	ral guanine nucleotide dissociation stimulator	RALGDS	0.0051056	0.712878	0.227476	1.16385	1	1.01495	E2^Myc	-1
222680_s_at	Hs.126774	RA-regulated nuclear matrix-associated protein	RAMP	0.000156896	5.45223	0.0314065	1.88472	NA	NA	E2^Myc	1
204916_at	Hs.32989	receptor (calcitonin) activity modifying protein 1	RAMP1	0.000481016	2.12132	NA	NA	NA	NA	E2^Myc	1
200749_at	Hs.10842	RAN, member RAS oncogene family	RAN	0.00103989	1.81061	0.000710156	1.72422	1	0.953084	E2+Myc	1
200750_s_at	Hs.10842	RAN, member RAS oncogene family	RAN	0.00703396	1.59062	0.00349145	1.57561	1	1.00289	E2+Myc	1
211953_s_at	Hs.113503	RAN binding protein 5	RANBP5	0.000537998	2.37184	0.000473721	2.13726	1	1.07982	E2+Myc	1
211954_s_at	Hs.113503	RAN binding protein 5	RANBP5	0.00249908	1.49128	1.56097e-05	2.12701	1	1.08546	E2+Myc	1
211955_at	Hs.113503	RAN binding protein 5	RANBP5	0.00674988	1.42246	1.50479e-05	2.20603	1	1.10903	E2+Myc	1
203911_at	Hs.433797	RAP1, GTPase activating protein 1	RAP1GAP	0.0038268	0.485335	0.0945566	0.69046	1	1.23076	E2^Myc	-1
218669_at	Hs.225979	RAP2C, member of RAS oncogene family	RAP2C	0.00276689	1.49215	0.25852	0.854027	1	1.04119	E2^Myc	1
203749_s_at	Hs.361071	retinoic acid receptor, alpha	RARA	0.00162251	1.88552	NA	NA	NA	NA	E2^Myc	1
205590_at	Hs.189527	RAS guanyl releasing protein 1 (calcium and DAG-regulated)	RASGRP1	8.03802e-07	10.2006	NA	NA	NA	NA	E2^Myc	1
212870_at	Hs.346527	Ras association (RalGDS/AF-6) domain family 3	RASSF3	0.00868423	0.561441	0.000777411	0.479232	1	1.04476	E2+Myc	-1
203344_s_at	Hs.437224	retinoblastoma binding protein 8	RBBP8	9.00286e-05	3.60891	1	1.11815	1	0.883354	E2^Myc	1
212168_at	---	RNA binding motif protein 12	RBM12	0.00708158	1.37962	0.0850266	1.20479	1	0.980856	E2^Myc	1
212170_at	---	RNA binding motif protein 12	RBM12	0.000293911	1.66896	NA	NA	NA	NA	E2^Myc	1
235004_at	Hs.201619	RNA binding motif protein 24	RBM24	3.16437e-05	12.7085	NA	NA	NA	NA	E2^Myc	1
218593_at	Hs.274263	RNA binding motif protein 28	RBM28	0.00821838	1.51613	0.000140621	1.96256	1	1.05376	E2+Myc	1
207266_x_at	Hs.241567	RNA binding motif, single stranded interacting protein 1	RBMS1	0.0057168	0.622404	0.00669518	0.66635	1	0.875468	E2+Myc	-1
218544_s_at	Hs.113052	RNA terminal phosphate cyclase-like 1	RCL1	0.00448219	1.82497	0.000692598	2.01361	1	1.29402	E2+Myc	1
222666_s_at	Hs.113052	RNA terminal phosphate cyclase-like 1	RCL1	0.000724108	2.16467	0.000142986	2.33008	1	1.24774	E2+Myc	1
217776_at	Hs.226007	retinol dehydrogenase 11 (all-trans and 9-cis)	RDH11	0.00674344	1.40494	1	1.0923	1	1.00353	E2^Myc	1
227758_at	Hs.416854	RAS-like, estrogen-regulated, growth inhibitor	RERG	1.44891e-05	9.42801	0.0267751	1.76685	NA	NA	E2^Myc	1
211421_s_at	Hs.350321	ret proto-oncogene (multiple endocrine neoplasia and medullary thyroid carcinoma 1, Hirschsprung disease)	RET	4.29792e-05	4.49922	0.000241511	0.372875	1	1.39768	E2^Myc	1
1053_at	Hs.139226	replication factor C (activator 1) 2, 40kDa	RFC2	0.00307521	1.83727	0.0107719	1.54432	1	0.955398	E2^Myc	1
203696_s_at	Hs.139226	replication factor C (activator 1) 2, 40kDa	RFC2	0.0080586	1.89742	0.128062	1.41921	1	0.856807	E2^Myc	1
204023_at	RFC4	replication factor C (activator 1) 4, 37kDa	RFC4	0.00198094	2.53732	0.141082	1.48578	1	0.836506	E2^Myc	1
202963_at	Hs.166891	regulatory factor X, 5 (influences HLA class II expression)	RFX5	0.0084351	0.65107	0.0340225	0.740357	1	1.08326	E2^Myc	-1
223267_at	Hs.57898	RNA (guanine-9-) methyltransferase domain containing 1	RG9MTD1	0.0037308	1.51837	4.78581e-05	2.01269	1	1.01471	E2+Myc	1
209110_s_at	Hs.170160	ral guanine nucleotide dissociation stimulator-like 2	RGL2	0.00928505	0.702534	0.000335858	0.597644	1	0.978289	E2+Myc	-1
218686_s_at	Hs.57988	rhomboid family 1 (Drosophila)	RHBDF1	0.00134571	0.537279	0.000179808	0.484866	1	0.901844	E2+Myc	-1
220510_at	Hs.131835	Rhesus blood group, B glycoprotein	RHBG	0.00778491	0.658872	NA	NA	NA	NA	E2^Myc	-1
221215_s_at	Hs.55565	receptor-interacting serine-threonine kinase 4	RIPK4	0.00371917	0.606641	0.119677	0.784329	1	0.960289	E2^Myc	-1
214519_s_at	Hs.127032	relaxin 2 (H2)	RLN2	0.000136531	3.31783	NA	NA	NA	NA	E2^Myc	1
218497_s_at	Hs.511960	ribonuclease H1	RNASEH1	0.00885955	1.46803	0.000127808	1.89233	1	1.09283	E2+Myc	1
210056_at	Hs.124940	Rho family GTPase 1	RND1	0.00375293	0.456765	0.00043559	0.387965	1	0.830893	E2+Myc	-1
205748_s_at	Hs.69554	ring finger protein 126	RNF126	0.0080586	1.56716	0.00248227	1.6068	1	0.936118	E2+Myc	1
217865_at	Hs.155718	ring finger protein 130	RNF130	0.000663353	0.619638	1	0.900256	1	1.17192	E2^Myc	-1
218738_s_at	Hs.180403	ring finger protein 138	RNF138	0.00374471	1.5973	0.000139815	1.94761	1	1.0304	E2+Myc	1
223085_at	Hs.439660	ring finger protein 19	RNF19	0.00296781	0.709054	6.9056e-06	0.4602	0.897179	0.82156	E2+Myc	-1
224610_at	Hs.433345	RNA, U22 small nucleolar	RNU22	0.00175353	1.77829	1.04362e-05	3.04402	1	1.16023	E2+Myc	1
201756_at	Hs.79411	replication protein A2, 32kDa	RPA2	0.00786387	1.49843	0.185949	1.22595	1	0.884116	E2^Myc	1
225039_at	Hs.282260	ribulose-5-phosphate-3-epimerase	RPE	0.00489046	1.46426	0.000678874	1.56955	1	1.02909	E2+Myc	1
213459_at	Hs.433701	ribosomal protein L37a	RPL37A	0.00197071	2.56817	0.000108364	3.51096	NA	NA	E2+Myc	1
213427_at	Hs.511756	ribonuclease P 40kDa subunit	RPP40	8.74594e-05	2.04129	9.9075e-07	3.58604	0.825593	1.27318	E2+Myc	1
219370_at	Hs.100890	reprimo, TP53 dependant G2 arrest mediator candidate	RPRM	0.00225486	0.649626	1	0.972914	1	1.14987	E2^Myc	-1
218088_s_at	Hs.110950	Ras-related GTP binding C	RRAGC	0.000524707	0.604231	4.98093e-05	0.540045	1	0.908112	E2+Myc	-1
222204_s_at	Hs.110103	RRN3 RNA polymerase I transcription factor homolog (yeast)	RRN3	0.00114997	1.6806	0.000292592	1.73684	1	1.02647	E2+Myc	1
209567_at	Hs.71827	RRS1 ribosome biogenesis regulator homolog (S. cerevisiae)	RRS1	0.000459621	2.38056	3.29037e-05	3.02857	1	1.29955	E2+Myc	1
201614_s_at	Hs.272822	RuvB-like 1 (E. coli)	RUVBL1	0.000131211	1.99971	6.32968e-06	2.64828	1	0.984918	E2+Myc	1
202449_s_at	Hs.20084	retinoid X receptor, alpha	RXRA	0.00358598	0.652728	0.562918	0.864966	1	0.994639	E2^Myc	-1
202853_s_at	Hs.285346	RYK receptor-like tyrosine kinase	RYK	0.00671563	1.49523	0.0111452	0.722371	1	1.03704	E2^Myc	1
229661_at	Hs.189095	sal-like 4 (Drosophila)	SALL4	0.00308047	0.331618	0.0289447	0.51046	1	1.21361	E2^Myc	-1
204900_x_at	Hs.512813	sin3-associated polypeptide, 30kDa	SAP30	0.00107426	1.87152	0.0455538	1.3491	1	1.0244	E2^Myc	1
209486_at	Hs.322901	disrupter of silencing 10	SAS10	0.00790517	1.58088	0.0170754	1.42819	1	0.929094	E2^Myc	1
209146_at	Hs.393239	sterol-C4-methyl oxidase-like	SC4MOL	0.00876395	1.63635	1	1.10972	1	0.95167	E2^Myc	1
228408_s_at	Hs.270107	SDA1 domain containing 1	SDAD1	0.00690618	1.76923	0.0120793	1.58302	1	1.084	E2^Myc	1
212157_at	Hs.1501	syndecan 2 (heparan sulfate proteoglycan 1, cell surface-associated, fibroglycan)	SDC2	0.00360655	2.05975	NA	NA	NA	NA	E2^Myc	1
212158_at	Hs.1501	syndecan 2 (heparan sulfate proteoglycan 1, cell surface-associated, fibroglycan)	SDC2	0.00743386	2.15367	0.000959198	0.396395	1	0.854962	E2^Myc	1
242064_at	Hs.125490	sidekick homolog 2 (chicken)	SDK2	0.000351647	2.57456	2.31662e-05	0.292261	1	0.982899	E2^Myc	1
202084_s_at	Hs.75232	SEC14-like 1 (S. cerevisiae)	SEC14L1	0.00608376	0.609658	0.000203891	0.484379	1	0.895457	E2+Myc	-1
215009_s_at	Hs.436549	SEC31-like 1 (S. cerevisiae)	SEC31L1	0.00328633	1.91087	0.000378299	2.18149	NA	NA	E2+Myc	1
221931_s_at	Hs.301048	SEH1-like (S. cerevisiae)	SEH1L	0.00089475	1.86511	1.66208e-05	2.68968	1	1.08262	E2+Myc	1
223225_s_at	Hs.301048	SEH1-like (S. cerevisiae)	SEH1L	0.000421188	2.27388	3.29969e-05	2.82304	NA	NA	E2+Myc	1
1555274_a_at	Hs.127243	selenoprotein I, 1	SELI	0.000379898	2.32268	2.61322e-05	2.9678	1	1.06578	E2+Myc	1
224888_at	Hs.127243	selenoprotein I, 1	SELI	0.000133964	1.84124	6.56658e-06	2.35122	1	1.06945	E2+Myc	1
203789_s_at	Hs.171921	sema domain, immunoglobulin domain (Ig), short basic domain, secreted, (semaphorin) 3C	SEMA3C	0.0015295	2.09187	0.0379588	0.680895	1	1.01804	E2^Myc	1
234725_s_at	Hs.416077	sema domain, immunoglobulin domain (Ig), transmembrane domain (TM) and short cytoplasmic domain, (semaphorin) 4B	SEMA4B	0.00162111	0.539074	0.00342244	0.62089	1	1.01754	E2+Myc	-1
219581_at	Hs.335550	likely homolog of yeast SEN2	SEN2L	0.000129763	2.3984	1.46262e-05	2.83481	1	1.14059	E2+Myc	1
200969_at	Hs.439874	stress-associated endoplasmic reticulum protein 1	SERP1	0.00227262	1.53979	1	1.01945	1	0.961127	E2^Myc	1
200970_s_at	Hs.439874	stress-associated endoplasmic reticulum protein 1	SERP1	0.00793337	1.62451	1	0.972596	1	0.899664	E2^Myc	1
212268_at	Hs.381167	serine (or cysteine) proteinase inhibitor, clade B (ovalbumin), member 1	SERPINB1	0.00719902	0.682084	0.0055352	0.704502	1	1.10499	E2+Myc	-1
227164_at	---	splicing factor, arginine/serine-rich 1 (splicing factor 2, alternate splicing factor)	SFRS1	0.000644684	1.93157	3.3594e-05	2.43932	1	0.986324	E2+Myc	1
208863_s_at	Hs.68714	splicing factor, arginine/serine-rich 1 (splicing factor 2, alternate splicing factor)	SFRS1	0.00876395	1.50964	0.000782403	1.6906	1	1.03893	E2+Myc	1
200893_at	Hs.30035	splicing factor, arginine/serine-rich 10 (transformer 2 homolog, Drosophila)	SFRS10	0.000936861	1.7378	0.231806	1.20735	1	0.972372	E2^Myc	1
200754_x_at	Hs.73965	splicing factor, arginine/serine-rich 2	SFRS2	0.0038139	1.46154	0.000126674	1.73165	1	1.08537	E2+Myc	1
201129_at	Hs.309090	splicing factor, arginine/serine-rich 7, 35kDa	SFRS7	7.41669e-05	2.39113	2.53921e-05	2.3892	1	1.03353	E2+Myc	1
214141_x_at	Hs.309090	splicing factor, arginine/serine-rich 7, 35kDa	SFRS7	0.00316203	1.85654	0.00037664	2.10021	1	0.956236	E2+Myc	1
227560_at	Hs.44070	sideroflexin 2	SFXN2	2.48839e-05	4.65413	1	1.13712	1	1.04636	E2^Myc	1
204688_at	Hs.409798	sarcoglycan, epsilon	SGCE	0.00573087	1.73944	NA	NA	NA	NA	E2^Myc	1
227197_at	Hs.240845	Src homology 3 domain-containing guanine nucleotide exchange factor	SGEF	0.000801298	2.17957	0.114375	0.740983	1	0.805164	E2^Myc	1
220038_at	Hs.380877	serum/glucocorticoid regulated kinase-like	SGKL	1.5696e-05	11.8974	NA	NA	NA	NA	E2^Myc	1
227627_at	Hs.380877	serum/glucocorticoid regulated kinase-like	SGKL	1.3476e-06	6.03756	NA	NA	NA	NA	E2^Myc	1
202060_at	Hs.173288	SH2 domain binding protein 1 (tetratricopeptide repeat containing)	SH2BP1	0.00175147	2.14752	1	1.16745	1	0.996413	E2^Myc	1
222258_s_at	Hs.17667	SH3-domain binding protein 4	SH3BP4	0.000807961	0.516274	0.0024346	0.616962	1	0.918522	E2+Myc	-1
243582_at	Hs.144658	SH3 domain containing ring finger 2	SH3RF2	0.00227034	1.6126	1	0.918264	1	0.99005	E2^Myc	1
209339_at	Hs.20191	seven in absentia homolog 2 (Drosophila)	SIAH2	1.05049e-05	3.08964	1	0.981871	1	1.04845	E2^Myc	1
219734_at	Hs.272416	SID1 transmembrane family, member 1	SIDT1	0.00112244	0.593643	0.000109796	0.530129	1	1.10281	E2+Myc	-1
211114_x_at	Hs.102456	survival of motor neuron protein interacting protein 1	SIP1	0.00525036	1.94558	0.0033342	1.86788	NA	NA	E2+Myc	1
211115_x_at	Hs.102456	survival of motor neuron protein interacting protein 1	SIP1	0.00585718	1.85889	0.00126996	1.99052	NA	NA	E2+Myc	1
1564521_x_at	Hs.367854	SKB1 homolog (S. pombe)	SKB1	0.003149	1.63285	0.000102878	2.03552	1	1.03196	E2+Myc	1
1564520_s_at	Hs.367854	SKB1 homolog (S. pombe)	SKB1	0.00142659	1.73622	2.18019e-05	2.46781	1	1.11714	E2+Myc	1
207038_at	Hs.42645	solute carrier family 16 (monocarboxylic acid transporters), member 6	SLC16A6	0.00341627	2.32192	0.0805764	0.646614	1	0.728888	E2^Myc	1
223441_at	Hs.117865	solute carrier family 17 (anion/sugar transporter), member 5	SLC17A5	0.00680807	0.551807	0.00331056	0.558071	1	1.01097	E2+Myc	-1
209681_at	Hs.30246	solute carrier family 19 (thiamine transporter), member 2	SLC19A2	0.00523714	1.61567	1	0.949209	1	1.13926	E2^Myc	1
225491_at	Hs.349088	solute carrier family 1 (glial high affinity glutamate transporter), member 2	SLC1A2	3.46788e-05	3.41687	0.00445141	0.604874	1	0.801811	E2^Myc	1
205074_at	Hs.15813	solute carrier family 22 (organic cation transporter), member 5	SLC22A5	0.000355345	2.54423	0.0951282	1.38718	1	1.29135	E2^Myc	1
218653_at	Hs.78457	solute carrier family 25 (mitochondrial carrier; ornithine transporter) member 15	SLC25A15	0.000108827	1.79777	7.33527e-06	2.16886	1	0.998704	E2+Myc	1
222705_s_at	Hs.78457	solute carrier family 25 (mitochondrial carrier; ornithine transporter) member 15	SLC25A15	0.000161223	2.21524	3.55714e-05	2.33352	NA	NA	E2+Myc	1
211754_s_at	Hs.217292	solute carrier family 25 (mitochondrial carrier; peroxisomal membrane protein, 34kDa), member 17 /// solute carrier family 25 (mitochondrial carrier; peroxisomal membrane protein, 34kDa), member 17	SLC25A17	0.0071677	1.59639	0.000429573	1.87903	NA	NA	E2+Myc	1
204342_at	Hs.334938	solute carrier family 25 (mitochondrial carrier; phosphate carrier), member 24	SLC25A24	0.0049737	1.59178	0.43773	0.836576	1	1.00596	E2^Myc	1
225305_at	Hs.27769	solute carrier family 25, member 29	SLC25A29	0.0077847	0.622543	0.029673	0.714903	1	1.06209	E2^Myc	-1
225306_s_at	Hs.27769	solute carrier family 25, member 29	SLC25A29	0.0072484	0.687843	0.00314235	0.687899	1	1.07309	E2+Myc	-1
226679_at	Hs.4866	solute carrier family 26, member 11	SLC26A11	0.00116646	0.582584	4.16444e-05	0.462325	1	0.831722	E2+Myc	-1
201250_s_at	Hs.169902	solute carrier family 2 (facilitated glucose transporter), member 1	SLC2A1	0.000481016	2.65482	1	1.07106	1	1.18285	E2^Myc	1
226601_at	Hs.38856	solute carrier family 30 (zinc transporter), member 7	SLC30A7	0.000663353	1.59051	NA	NA	NA	NA	E2^Myc	1
218988_at	Hs.445043	solute carrier family 35, member E3	SLC35E3	0.00552131	1.45048	0.677161	1.13801	1	1.08806	E2^Myc	1
209267_s_at	Hs.284205	solute carrier family 39 (zinc transporter), member 8	SLC39A8	0.00137703	2.98576	1	0.998373	1	0.956406	E2^Myc	1
219795_at	Hs.162211	solute carrier family 6 (neurotransmitter transporter), member 14	SLC6A14	0.00115491	2.6102	7.69235e-06	0.158949	1	1.57068	E2^Myc	1
212295_s_at	Hs.14846	solute carrier family 7 (cationic amino acid transporter, y+ system), member 1	SLC7A1	0.00162111	1.9483	0.00122669	1.82704	1	1.04979	E2+Myc	1
201195_s_at	Hs.184601	solute carrier family 7 (cationic amino acid transporter, y+ system), member 5	SLC7A5	0.00709318	2.45213	0.0125232	2.05705	1	1.16407	E2^Myc	1
203578_s_at	Hs.441169	solute carrier family 7 (cationic amino acid transporter, y+ system), member 6	SLC7A6	0.00689678	2.3425	0.00134561	2.61513	NA	NA	E2+Myc	1
201349_at	Hs.396783	solute carrier family 9 (sodium/hydrogen exchanger), isoform 3 regulator 1	SLC9A3R1	0.000116587	2.13676	1	0.88835	1	1.0557	E2^Myc	1
209897_s_at	Hs.29802	slit homolog 2 (Drosophila)	SLIT2	0.00274562	0.426692	NA	NA	NA	NA	E2^Myc	-1
226604_at	Hs.197687	SMILE protein	SMILE	0.00377322	0.546784	1	1.03637	0.681483	1.48772	E2^Myc	-1
202690_s_at	Hs.86948	small nuclear ribonucleoprotein D1 polypeptide 16kDa	SNRPD1	0.000797639	1.68744	0.000144654	1.78382	1	1.03546	E2+Myc	1
202691_at	Hs.86948	small nuclear ribonucleoprotein D1 polypeptide 16kDa	SNRPD1	0.00422115	1.58214	0.000881629	1.66389	1	0.999183	E2+Myc	1
218404_at	Hs.418132	sorting nexin 10	SNX10	0.000691589	1.68698	0.000799324	0.642323	1	0.946551	E2^Myc	1
218705_s_at	Hs.232779	sorting nexing 24	SNX24	0.00192215	2.82321	NA	NA	NA	NA	E2^Myc	1
222716_s_at	Hs.232779	sorting nexing 24	SNX24	0.000739495	2.68627	NA	NA	NA	NA	E2^Myc	1
217792_at	Hs.13794	sorting nexin 5	SNX5	0.00171164	1.40882	0.00149455	1.35299	1	0.985423	E2+Myc	1
229980_s_at	Hs.13794	sorting nexin 5	SNX5	0.00201915	1.45998	0.00101431	1.43945	1	0.990931	E2+Myc	1
217789_at	Hs.283443	sorting nexin 6	SNX6	0.0052904	0.673899	0.00148831	0.657574	1	1.01104	E2+Myc	-1
209736_at	Hs.201671	SRY (sex determining region Y)-box 13	SOX13	0.00443457	0.576904	0.187199	0.777533	1	1.07549	E2^Myc	-1
209218_at	Hs.71465	squalene epoxidase	SQLE	0.00595625	1.4198	0.17755	1.18566	1	1.00697	E2^Myc	1
212060_at	Hs.370907	U2-associated SR140 protein	SR140	0.00324279	1.66684	0.0050808	1.51359	NA	NA	E2+Myc	1
205335_s_at	Hs.2943	signal recognition particle 19kDa	SRP19	0.00428511	1.39203	0.000598883	1.47625	0.755021	1.23828	E2+Myc	1
214789_x_at	Hs.155160	Splicing factor, arginine/serine-rich, 46kD	SRP46	0.000293911	1.65659	2.38668e-05	1.88575	1	1.18027	E2+Myc	1
208800_at	Hs.237825	signal recognition particle 72kDa	SRP72	0.00257195	1.74243	0.0149002	1.44278	1	1.12348	E2^Myc	1
208801_at	Hs.237825	signal recognition particle 72kDa	SRP72	0.005963	1.36999	0.00115558	1.42665	1	1.07166	E2^Myc	1
208802_at	Hs.237825	signal recognition particle 72kDa	SRP72	0.00566697	1.81989	0.490086	1.25692	1	1.08205	E2^Myc	1
218140_x_at	Hs.12152	signal recognition particle receptor, B subunit	SRPRB	0.00119022	1.7058	0.000109258	1.92883	1	1.08657	E2+Myc	1
46256_at	Hs.7247	SPRY domain-containing SOCS box protein SSB-3	SSB3	0.00982028	0.669057	0.0135316	0.71439	1	0.965897	E2^Myc	-1
203787_at	Hs.152207	single-stranded DNA binding protein 2	SSBP2	0.00438298	0.643934	1	0.92107	1	1.29185	E2^Myc	-1
222411_s_at	Hs.28707	signal sequence receptor, gamma (translocon-associated protein gamma)	SSR3	0.00754951	1.5081	0.832385	1.15223	1	1.16457	E2^Myc	1
223103_at	Hs.300446	START domain containing 10	STARD10	0.00928505	1.53386	1	0.894643	1	1.012	E2^Myc	1
213103_at	Hs.369912	START domain containing 13	STARD13	0.0027791	1.77673	0.000286861	0.494391	1	0.952327	E2^Myc	1
231713_s_at	Hs.8739	signal transducer and activator of transcription 3 interacting protein 1	STATIP1	0.000594263	1.77143	0.00824656	1.39093	1	1.167	E2+Myc	1
203438_at	Hs.155223	stanniocalcin 2	STC2	3.84617e-05	6.50287	1	0.7905	1	0.951524	E2^Myc	1
203439_s_at	Hs.155223	stanniocalcin 2	STC2	1.70729e-05	7.15116	1	0.962194	1	0.87041	E2^Myc	1
202557_at	Hs.352341	stress 70 protein chaperone, microsome-associated, 60kDa	STCH	0.000204485	2.18451	0.0516786	0.756859	1	1.03677	E2^Myc	1
202558_s_at	Hs.352341	stress 70 protein chaperone, microsome-associated, 60kDa	STCH	0.00529371	2.29381	0.975523	0.773421	1	0.996293	E2^Myc	1
204068_at	Hs.166684	serine/threonine kinase 3 (STE20 homolog, yeast)	STK3	0.00752581	0.593857	0.0240062	0.68371	1	1.17108	E2^Myc	-1
1554572_a_at	Hs.85567	suppressor of variegation 3-9 homolog 2 (Drosophila)	SUV39H2	0.00238315	1.66092	6.49066e-05	2.12716	1	0.85295	E2+Myc	1
202565_s_at	Hs.163111	supervillin	SVIL	0.00162251	1.79733	0.659542	0.845275	1	1.09416	E2^Myc	1
202566_s_at	Hs.163111	supervillin	SVIL	0.00679435	2.03857	NA	NA	NA	NA	E2^Myc	1
1555427_s_at	Hs.436376	synaptotagmin binding, cytoplasmic RNA interacting protein	SYNCRIP	0.00162111	1.7241	0.0251684	1.35824	1	0.96295	E2^Myc	1
209025_s_at	Hs.436376	synaptotagmin binding, cytoplasmic RNA interacting protein	SYNCRIP	0.00876395	1.57731	0.064892	1.33257	1	0.967636	E2^Myc	1
217834_s_at	Hs.436376	synaptotagmin binding, cytoplasmic RNA interacting protein	SYNCRIP	0.00406724	1.44544	0.000102878	1.74655	1	1.1103	E2+Myc	1
205691_at	Hs.435277	synaptogyrin 3	SYNGR3	0.00220717	0.555203	1.00384e-05	0.304485	1	0.847587	E2+Myc	-1
242093_at	Hs.97774	synaptotagmin-like 5	SYTL5	1.45519e-05	6.28989	NA	NA	1	1.50343	E2^Myc	1
226117_at	Hs.310640	TRAF2 binding protein	T2BP	0.00747636	3.0941	1	1.11969	NA	NA	E2^Myc	1
204526_s_at	Hs.442657	TBC1 domain family, member 8 (with GRAM domain)	TBC1D8	0.00487773	0.601423	NA	NA	NA	NA	E2^Myc	-1
223013_at	Hs.438970	transducin (beta)-like 1X-linked receptor 1	TBL1XR1	0.00143996	0.656833	1	0.939236	1	0.972728	E2^Myc	-1
212685_s_at	Hs.52515	transducin (beta)-like 2	TBL2	0.00390041	1.40032	7.25997e-05	1.70464	1	1.09311	E2+Myc	1
219682_s_at	Hs.129895	T-box 3 (ulnar mammary syndrome)	TBX3	0.000357806	0.344194	9.64036e-05	0.329992	1	0.978314	E2+Myc	-1
225544_at	Hs.129895	T-box 3 (ulnar mammary syndrome)	TBX3	0.00249908	0.47443	0.000248765	0.400215	1	0.978669	E2+Myc	-1
202818_s_at	Hs.15535	transcription elongation factor B (SIII), polypeptide 3 (110kDa, elongin A)	TCEB3	0.00234889	0.579119	0.00146972	0.60154	1	0.986149	E2+Myc	-1
203303_at	Hs.446392	t-complex-associated-testis-expressed 1-like	TCTE1L	0.00242809	1.6825	0.00190259	0.626263	1	1.03371	E2^Myc	1
222830_at	Hs.418493	transcription factor CP2-like 2	TFCP2L2	0.00624817	1.49411	0.0572697	1.27685	1	0.928017	E2^Myc	1
219388_at	Hs.389571	transcription factor CP2-like 3	TFCP2L3	0.00395119	1.74732	0.0326603	0.706638	1	1.0832	E2^Myc	1
205009_at	Hs.350470	trefoil factor 1 (breast cancer, estrogen-inducible sequence expressed in)	TFF1	0.00569691	5.18938	0.071859	0.386761	1	0.808213	E2^Myc	1
209747_at	Hs.2025	transforming growth factor, beta 3	TGFB3	0.000238106	0.353089	0.00311661	0.550023	1	0.889349	E2+Myc	-1
201108_s_at	Hs.164226	thrombospondin 1	THBS1	0.00148166	3.37949	0.00506192	0.417637	1	1.1409	E2^Myc	1
201109_s_at	Hs.164226	thrombospondin 1	THBS1	0.00197071	3.75223	0.00978323	0.408895	1	1.13929	E2^Myc	1
212207_at	Hs.435249	thyroid hormone receptor associated protein 2	THRAP2	0.00210518	2.10831	0.238094	0.750758	1	1.02629	E2^Myc	1
212209_at	Hs.435249	thyroid hormone receptor associated protein 2	THRAP2	0.00162111	2.17638	0.012063	0.610609	1	1.06456	E2^Myc	1
202393_s_at	Hs.82173	TGFB inducible early growth response	TIEG	0.0020237	1.72634	1	0.896989	1	1.06915	E2^Myc	1
204391_x_at	Hs.183858	transcriptional intermediary factor 1/tripartite motif-containing 24	TIF1/TRIM24	0.00136822	0.584994	0.00833456	0.703844	1	1.0478	E2+Myc	-1
228256_s_at	Hs.12082	TIGA1	TIGA1	0.00646997	0.569436	0.00662998	0.611533	1	1.05509	E2+Myc	-1
205217_at	Hs.447877	translocase of inner mitochondrial membrane 8 homolog A (yeast)	TIMM8A	0.00149734	2.06978	8.67208e-05	2.61883	1	1.14189	E2+Myc	1
212665_at	Hs.12813	TCDD-inducible poly(ADP-ribose) polymerase	TIPARP	0.000266518	2.1875	1	0.940954	1	0.978284	E2^Myc	1
204519_s_at	Hs.430156	transmembrane 4 superfamily member 11 (plasmolipin)	TM4SF11	8.74594e-05	0.398154	0.00983684	0.685102	1	1.16132	E2+Myc	-1
222450_at	Hs.83883	transmembrane, prostate androgen induced RNA	TMEPAI	0.000985961	0.507981	1.30224e-05	0.315911	1	1.1097	E2+Myc	-1
226553_at	Hs.439309	transmembrane protease, serine 2	TMPRSS2	1.4948e-05	0.342832	0.000278707	0.56514	1	0.931425	E2+Myc	-1
221601_s_at	Hs.58831	regulator of Fas-induced apoptosis	TOSO	0.000247003	2.63482	NA	NA	NA	NA	E2^Myc	1
203421_at	Hs.433813	tumor protein p53 inducible protein 11	TP53I11	0.00351531	0.658913	NA	NA	NA	NA	E2^Myc	-1
225912_at	Hs.75497	tumor protein p53 inducible nuclear protein 1	TP53INP1	0.000351647	0.277612	0.000212656	0.307523	1	1.08575	E2+Myc	-1
203476_at	Hs.82128	trophoblast glycoprotein	TPBG	0.000188415	1.92783	0.000148035	0.563396	1	0.977348	E2^Myc	1
203786_s_at	Hs.16611	tumor protein D52-like 1	TPD52L1	2.87219e-05	2.89454	1	1.01452	1	1.06203	E2^Myc	1
210372_s_at	Hs.16611	tumor protein D52-like 1	TPD52L1	0.000491635	4.77711	1	0.954742	1	1.07503	E2^Myc	1
220865_s_at	Hs.279865	trans-prenyltransferase	TPRT	0.00436517	2.25207	2.79103e-05	4.63246	NA	NA	E2+Myc	1
202368_s_at	Hs.310230	translocation associated membrane protein 2	TRAM2	0.0018772	0.613245	0.000496517	0.596319	1	0.948658	E2+Myc	-1
202369_s_at	Hs.310230	translocation associated membrane protein 2	TRAM2	0.00324279	0.614727	0.000838606	0.594405	1	0.979939	E2+Myc	-1
238520_at	Hs.50102	transcriptional regulating factor 1	TRERF1	0.00360401	0.445706	1	0.830723	1	1.08325	E2^Myc	-1
1554001_at	Hs.8164	tripartite motif-containing 37	TRIM37	0.00443457	0.690972	1	1.0088	1	1.05277	E2^Myc	-1
222754_at	Hs.506382	tRNA nucleotidyl transferase, CCA-adding, 1	TRNT1	0.00333942	1.63575	0.00541554	1.48771	1	1.12716	E2+Myc	1
223814_at	Hs.506382	tRNA nucleotidyl transferase, CCA-adding, 1	TRNT1	0.00333942	1.73588	1	1.01224	1	1.02202	E2^Myc	1
201758_at	Hs.444556	tumor susceptibility gene 101	TSG101	0.0081535	0.769197	0.737816	0.909518	1	0.984415	E2^Myc	-1
204407_at	Hs.201774	transcription termination factor, RNA polymerase II	TTF2	0.000343259	2.70236	0.000101142	2.75811	1	1.04296	E2+Myc	1
226283_at	Hs.25130	TUWD12	TUWD12	0.000884419	2.15817	1	0.838809	1	0.911734	E2^Myc	1
201010_s_at	Hs.533977	thioredoxin interacting protein	TXNIP	0.00150695	0.493528	1	0.979424	1	1.39744	E2^Myc	-1
1554696_s_at	Hs.87491	thymidylate synthetase	TYMS	0.006955	1.95286	1	1.23731	1	0.68443	E2^Myc	1
222421_at	Hs.372758	ubiquitin-conjugating enzyme E2H (UBC8 homolog, yeast)	UBE2H	0.00353526	0.64277	4.34531e-05	0.474783	1	0.925944	E2+Myc	-1
223229_at	Hs.5199	HSPC150 protein similar to ubiquitin-conjugating enzyme	UBE2T/ HSPC150	0.000481016	2.59654	0.00503761	1.77441	1	0.901926	E2+Myc	1
204616_at	Hs.77917	ubiquitin carboxyl-terminal esterase L3 (ubiquitin thiolesterase)	UCHL3	0.00215854	1.50608	7.95909e-05	1.78549	1	1.05719	E2+Myc	1
219960_s_at	Hs.25223	ubiquitin carboxyl-terminal hydrolase L5	UCHL5	0.00725341	1.67447	0.00244139	1.70973	1	1.05058	E2+Myc	1
209825_s_at	Hs.458360	uridine-cytidine kinase 2	UCK2	9.12901e-05	2.1484	2.57211e-06	3.25548	1	1.02387	E2+Myc	1
224967_at	Hs.432605	UDP-glucose ceramide glucosyltransferase	UGCG	0.00443457	1.43985	0.00106856	0.672472	1	1.10507	E2^Myc	1
215165_x_at	Hs.2057	uridine monophosphate synthetase (orotate phosphoribosyl transferase and orotidine-5prime-decarboxylase)	UMPS	0.00132641	1.52627	1.57837e-05	2.05604	1	1.0531	E2+Myc	1
202706_s_at	Hs.2057	uridine monophosphate synthetase (orotate phosphoribosyl transferase and orotidine-5prime-decarboxylase)	UMPS	0.00122211	1.703	0.000113048	1.92389	1	1.0294	E2+Myc	1
202413_s_at	Hs.35086	ubiquitin specific protease 1	USP1	0.00112158	1.52072	0.0126544	1.28308	1	0.983129	E2^Myc	1
227572_at	Hs.446158	ubiquitin specific protease 30	USP30	0.00467607	0.681372	6.56658e-06	0.387243	1	0.890199	E2+Myc	-1
226033_at	Hs.16953	ubiquitin specific protease 31	USP31	0.000185166	2.47079	0.00289327	1.65987	1	1.03928	E2+Myc	1
227256_at	Hs.16953	ubiquitin specific protease 31	USP31	0.000131211	2.63947	0.00284807	1.67575	NA	NA	E2+Myc	1
229198_at	Hs.531249	ubiquitin specific protease 35	USP35	6.69625e-05	3.14501	NA	NA	NA	NA	E2^Myc	1
221513_s_at	Hs.190389	UTP14, U3 small nucleolar ribonucleoprotein, homolog C (yeast)	UTP14C	0.0070555	1.59797	4.53874e-05	2.41486	1	1.04688	E2+Myc	1
208623_s_at	Hs.403997	villin 2 (ezrin)	VIL2	0.00267004	1.61948	0.00121837	0.623314	1	0.97883	E2^Myc	1
218512_at	Hs.73291	WD repeat domain 12	WDR12	6.6085e-05	2.16867	5.94007e-07	4.66009	1	1.20921	E2+Myc	1
218882_s_at	Hs.201375	WD repeat domain 3	WDR3	2.06644e-05	2.76969	4.29175e-07	6.21814	0.655166	1.34774	E2+Myc	1
226889_at	Hs.145365	WD repeat domain 35	WDR35	0.00402922	1.74263	0.000140614	2.22451	NA	NA	E2+Myc	1
241937_s_at	Hs.143638	WD repeat domain 4	WDR4	0.00197071	2.13549	5.64793e-05	3.05934	1	1.22773	E2+Myc	1
205792_at	Hs.194679	WNT1 inducible signaling pathway protein 2	WISP2	0.000227991	3.22113	NA	NA	NA	NA	E2^Myc	1
203137_at	Hs.446091	Wilms tumor 1 associated protein	WTAP	0.00395119	1.43042	1	0.945297	1	0.939166	E2^Myc	1
212637_s_at	Hs.450060	WW domain containing E3 ubiquitin protein ligase 1	WWP1	0.00928505	1.60492	0.145825	0.77284	1	1.05084	E2^Myc	1
200670_at	Hs.437638	X-box binding protein 1	XBP1	0.000239463	2.57449	0.0140535	0.650232	1	1.1801	E2^Myc	1
212160_at	Hs.85951	exportin, tRNA (nuclear export receptor for tRNAs)	XPOT	0.00175147	1.48687	0.000493835	1.51444	1	1.04861	E2+Myc	1
227117_at	Hs.85951	exportin, tRNA (nuclear export receptor for tRNAs)	XPOT	0.000263086	1.86524	0.000150023	1.77526	1	1.02435	E2+Myc	1
222581_at	Hs.227656	xenotropic and polytropic retrovirus receptor	XPR1	0.00227262	0.643885	0.0159788	0.754732	1	0.929048	E2^Myc	-1
212048_s_at	Hs.322735	tyrosyl-tRNA synthetase	YARS	0.00918779	1.55285	0.00492299	1.53215	1	1.08669	E2+Myc	1
227020_at	Hs.368672	yippee-like 2 (Drosophila)	YPEL2	0.00121198	0.440795	0.000989482	0.480283	1	1.17356	E2+Myc	-1
223179_at	Hs.271599	yippee-like 3 (Drosophila)	YPEL3	0.000481016	0.401495	3.55714e-05	0.312196	1	0.882564	E2+Myc	-1
217783_s_at	Hs.184542	yippee-like 5 (Drosophila)	YPEL5	0.00674988	0.572675	0.000776453	0.506015	1	1.03548	E2+Myc	-1
225195_at	Hs.517832	zinc finger, CSL domain containing 2	ZCSL2	0.00552131	1.52914	0.597489	0.858234	1	0.89367	E2^Myc	1
218606_at	Hs.9725	zinc finger, DHHC domain containing 7	ZDHHC7	2.72873e-05	0.482812	0.000415194	0.662029	1	0.955046	E2+Myc	-1
223387_at	Hs.368384	zinc finger, FYVE domain containing 1	ZFYVE1	0.00150744	0.512534	1.09923e-05	0.286667	1	0.861091	E2+Myc	-1
200050_at	Hs.301819	zinc finger protein 146 /// zinc finger protein 146	ZNF146	0.00419311	1.44934	0.00232635	1.42539	1	1.02139	E2+Myc	1
206261_at	Hs.25040	zinc finger protein 239	ZNF239	0.00565915	1.96861	1.63594e-05	4.28738	1	1.31122	E2+Myc	1
229551_x_at	Hs.48480	zinc finger protein 367	ZNF367	0.00217226	5.10216	0.100036	2.12126	1	0.728449	E2^Myc	1
214746_s_at	Hs.112158	zinc finger protein 467/likely ortholog of mouse zinc finger protein EZI	ZNF467/EZI	0.00565915	0.41512	0.275442	0.679984	1	0.899202	E2^Myc	-1
