# Supplementary material for: Identification of Functional Networks of Estrogen- and c-Myc-Responsive Genes and Their Relationship to Response to Tamoxifen Therapy in Breast Cancer
Source: PLoS One. 2008 Aug 20;3(8):e2987. doi: 10.1371/journal.pone.0002987 (PMC2496892; doi:10.1371/journal.pone.0002987)
Supplement: Table S2 — Estrogen-regulated gene signatures. (0.13 MB XLS) [file pone.0002987.s002.xls]

## Sheet: Cell cycle
Probe.Set.ID	UniGene.ID	Gene.Title	Gene Symbol	Adj pval E2	Rel expn E2	Adj pval Myc	Rel expn Myc	Adj pval Zip	Rel expn Zip	Category	UP=1, down = -1
200920_s_at	---	---	BTG1	0.00162251	0.468798	0.00014912	0.393088	1	0.874363	E2+Myc	-1
1555832_s_at	Hs.4055	MRNA; cDNA DKFZp564C2063 (from clone DKFZp564C2063)	KLF10	0.00435522	0.425393	0.0140757	0.537094	1	0.839247	E2^Myc	-1
225521_at	Hs.530379	anaphase promoting complex subunit 7	ANAPC7	0.00276148	1.89633	0.0137897	1.54177	NA	NA	E2^Myc	1
218782_s_at	Hs.298646	ATPase family, AAA domain containing 2	ATAD2	0.000601182	2.62587	1	1.01635	1	0.684672	E2^Myc	1
209902_at	Hs.77613	ataxia telangiectasia and Rad3 related	ATR	0.00590528	1.94389	0.00170031	2.02659	1	1.04742	E2+Myc	1
227322_s_at	Hs.337008	BRCA2 and CDKN1A interacting protein	BCCIP	0.00102606	1.59868	3.79497e-05	1.94494	1	0.946774	E2+Myc	1
201236_s_at	Hs.75462	BTG family, member 2	BTG2	0.000908381	0.23841	1	0.782594	1	1.11869	E2^Myc	-1
201456_s_at	Hs.418533	BUB3 budding uninhibited by benzimidazoles 3 homolog (yeast)	BUB3	0.00209729	1.66845	1	0.998686	1	0.917442	E2^Myc	1
225531_at	Hs.17901	Cdk5 and Abl enzyme substrate 1	CABLES1	0.00649121	0.586897	0.397451	0.803444	1	1.02419	E2^Myc	-1
225532_at	Hs.17901	Cdk5 and Abl enzyme substrate 1	CABLES1	0.000355345	0.563232	0.619146	0.876556	1	0.924835	E2^Myc	-1
225297_at	Hs.436617	coiled-coil domain containing 5 (spindle associated)	CCDC5	2.48839e-05	3.49061	1	1.175	1	0.99585	E2^Myc	1
208711_s_at	Hs.371468	cyclin D1 (PRAD1: parathyroid adenomatosis 1)	CCND1	0.00305902	2.42172	1	0.875729	1	0.790829	E2^Myc	1
208712_at	Hs.371468	cyclin D1 (PRAD1: parathyroid adenomatosis 1)	CCND1	0.000261688	2.22797	0.950617	0.857379	1	0.974835	E2^Myc	1
211814_s_at	Hs.408658	cyclin E2	CCNE2	0.000518754	5.85911	1	1.32639	1	0.863404	E2^Myc	1
205034_at	Hs.408658	cyclin E2	CCNE2	0.0035227	3.99669	1	1.20279	1	1.01489	E2^Myc	1
201947_s_at	Hs.189772	chaperonin containing TCP1, subunit 2 (beta)	CCT2	0.0047532	1.35858	0.0214528	1.23443	1	1.02945	E2^Myc	1
203967_at	Hs.405958	CDC6 cell division cycle 6 homolog (S. cerevisiae)	CDC6	0.00473107	6.01852	NA	NA	NA	NA	E2^Myc	1
203968_s_at	Hs.405958	CDC6 cell division cycle 6 homolog (S. cerevisiae)	CDC6	0.000524707	6.25193	0.193265	1.81181	NA	NA	E2^Myc	1
202284_s_at	Hs.370771	cyclin-dependent kinase inhibitor 1A (p21, Cip1)	CDKN1A	0.000897441	0.529149	0.0024346	0.623513	1	1.01273	E2+Myc	-1
205394_at	Hs.24529	CHK1 checkpoint homolog (S. pombe)	CHEK1	0.000570302	3.3599	0.209053	1.47906	NA	NA	E2^Myc	1
205677_s_at	Hs.344524	deleted in lymphocytic leukemia, 1	DLEU1	0.00489046	1.73038	1.01864e-05	3.52025	1	1.08064	E2+Myc	1
209725_at	Hs.295732	down-regulated in metastasis	DRIM	0.00820937	1.85435	0.000203713	2.58741	NA	NA	E2+Myc	1
203957_at	Hs.135465	E2F transcription factor 6	E2F6	9.74493e-05	2.47949	0.00131466	1.68112	1	1.00589	E2+Myc	1
204768_s_at	Hs.409065	flap structure-specific endonuclease 1	FEN1	0.000806829	2.70679	0.0410712	1.58829	1	0.822471	E2^Myc	1
228810_at	Hs.4190	hypothetical protein FLJ40432	FLJ40432	0.000481016	1.91688	NA	NA	NA	NA	E2^Myc	1
209102_s_at	Hs.437606	HMG-box transcription factor 1	HBP1	0.00889678	0.562863	0.000106653	0.373763	1	1.08009	E2+Myc	-1
223229_at	Hs.5199	HSPC150 protein similar to ubiquitin-conjugating enzyme	UBE2T/ HSPC150	0.000481016	2.59654	0.00503761	1.77441	1	0.901926	E2+Myc	1
209784_s_at	Hs.433445	jagged 2	JAG2	0.00548729	0.534606	NA	NA	NA	NA	E2^Myc	-1
207170_s_at	Hs.370457	LETM1 domain containing 1	LETMD1	0.00426798	0.693568	0.000704513	1.52227	1	1.12103	E2^Myc	-1
208933_s_at	Hs.4082	lectin, galactoside-binding, soluble, 8 (galectin 8)	LGALS8	1.45332e-05	0.344186	1.19606e-06	0.260657	1	0.902529	E2+Myc	-1
203362_s_at	Hs.79078	MAD2 mitotic arrest deficient-like 1 (yeast)	MAD2L1	0.00552131	2.46068	0.00134056	2.66734	1	1.0077	E2+Myc	1
220651_s_at	Hs.198363	MCM10 minichromosome maintenance deficient 10 (S. cerevisiae)	MCM10	0.00416574	4.71354	0.124813	2.14418	NA	NA	E2^Myc	1
202107_s_at	Hs.57101	MCM2 minichromosome maintenance deficient 2, mitotin (S. cerevisiae)	MCM2	0.00250798	2.40933	0.0233642	1.71145	1	0.849592	E2^Myc	1
201555_at	Hs.179565	MCM3 minichromosome maintenance deficient 3 (S. cerevisiae)	MCM3	0.00702677	1.77037	0.00253679	1.8002	1	1.01315	E2+Myc	1
212141_at	Hs.460184	MCM4 minichromosome maintenance deficient 4 (S. cerevisiae)	MCM4	0.00227255	1.66422	0.0029839	1.52724	1	0.939425	E2+Myc	1
201930_at	Hs.444118	MCM6 minichromosome maintenance deficient 6 (MIS5 homolog, S. pombe) (S. cerevisiae)	MCM6	0.000999544	2.51329	0.00112421	2.19196	1	0.909843	E2+Myc	1
210983_s_at	Hs.438720	MCM7 minichromosome maintenance deficient 7 (S. cerevisiae)	MCM7	6.65791e-05	2.43275	0.000939948	1.65655	1	0.868312	E2+Myc	1
225330_at	Hs.104679	hypothetical protein MGC18216	MGC18216	0.00046521	2.27345	0.0392773	0.704228	1	1.02958	E2^Myc	1
221559_s_at	Hs.267194	MIS12 homolog (yeast)	MIS12	0.0065511	1.55752	1	1.13187	1	1.01034	E2^Myc	1
212346_s_at	Hs.511752	MAX dimerization protein 4	MXD4	0.00382688	0.502207	1	0.823301	1	1.0278	E2^Myc	-1
201577_at	Hs.118638	non-metastatic cells 1, protein (NM23A) expressed in	NME1	0.000586557	1.6425	1.52577e-05	2.11714	1	1.06787	E2+Myc	1
217850_at	Hs.313544	nucleostemin	NS/gnl3	0.000204485	1.70459	0.000209807	1.56608	1	0.978423	E2+Myc	1
204853_at	Hs.167937	origin recognition complex, subunit 2-like (yeast)	ORC2L	0.00680807	1.4614	0.000561008	1.62712	1	0.990355	E2+Myc	1
201202_at	Hs.78996	proliferating cell nuclear antigen	PCNA	0.00215397	2.06138	0.611419	1.24783	1	0.91447	E2^Myc	1
221521_s_at	Hs.433180	DNA replication complex GINS protein PSF2	Pfs2	0.00876395	2.49033	0.415567	1.47666	1	0.73304	E2^Myc	1
210139_s_at	Hs.372031	peripheral myelin protein 22	PMP22	0.000798046	0.5472	0.0385862	0.753872	1	0.768332	E2^Myc	-1
213677_s_at	Hs.111749	PMS1 postmeiotic segregation increased 1 (S. cerevisiae)	PMS1	0.000419123	1.71795	6.14298e-06	2.52148	1	1.08584	E2+Myc	1
212037_at	Hs.409965	pinin, desmosome associated protein	PNN	0.00360655	1.79235	0.00963389	1.54666	1	0.963501	E2+Myc	1
225291_at	Hs.392004	polyribonucleotide nucleotidyltransferase 1	PNPT1	0.000108827	1.90376	9.14141e-07	3.47604	1	0.967459	E2+Myc	1
201115_at	Hs.306791	polymerase (DNA directed), delta 2, regulatory subunit 50kDa	POLD2	0.000481016	1.60819	7.33527e-06	2.22394	1	1.03938	E2+Myc	1
205909_at	Hs.99185	polymerase (DNA directed), epsilon 2 (p59 subunit)	POLE2	0.00114997	2.95787	0.0484321	1.67824	NA	NA	E2^Myc	1
205053_at	---	primase, polypeptide 1, 49kDa	PRIM1	0.000169402	3.72773	0.00317994	2.0497	1	0.776071	E2+Myc	1
204028_s_at	---	RAB GTPase activating protein 1	RABGAP1	0.00386444	0.641657	0.0157173	0.733111	1	0.938349	E2^Myc	-1
218585_s_at	Hs.126774	RA-regulated nuclear matrix-associated protein	DTL/RAMP	0.00933017	5.99512	0.827634	1.89877	NA	NA	E2^Myc	1
207266_x_at	Hs.241567	RNA binding motif, single stranded interacting protein 1	RBMS1	0.0057168	0.622404	0.00669518	0.66635	1	0.875468	E2+Myc	-1
1053_at	Hs.139226	replication factor C (activator 1) 2, 40kDa	RFC2	0.00307521	1.83727	0.0107719	1.54432	1	0.955398	E2^Myc	1
204023_at	RFC4	replication factor C (activator 1) 4, 37kDa	RFC4	0.00198094	2.53732	0.141082	1.48578	1	0.836506	E2^Myc	1
201614_s_at	Hs.272822	RuvB-like 1 (E. coli)	RUVBL1	0.000131211	1.99971	6.32968e-06	2.64828	1	0.984918	E2+Myc	1
222258_s_at	Hs.17667	SH3-domain binding protein 4	SH3BP4	0.000807961	0.516274	0.0024346	0.616962	1	0.918522	E2+Myc	-1
202393_s_at	Hs.82173	TGFB inducible early growth response	TIEG/KLF6	0.0020237	1.72634	1	0.896989	1	1.06915	E2^Myc	1
203421_at	Hs.433813	tumor protein p53 inducible protein 11	TP53I11	0.00351531	0.658913	NA	NA	NA	NA	E2^Myc	-1
225912_at	Hs.75497	tumor protein p53 inducible nuclear protein 1	TP53INP1	0.000351647	0.277612	0.000212656	0.307523	1	1.08575	E2+Myc	-1
201758_at	Hs.444556	tumor susceptibility gene 101	TSG101	0.0081535	0.769197	0.737816	0.909518	1	0.984415	E2^Myc	-1
1554696_s_at	Hs.87491	thymidylate synthetase	TYMS	0.006955	1.95286	1	1.23731	1	0.68443	E2^Myc	1

## Sheet: Cell death
Probe.Set.ID	UniGene.ID	Gene.Title	Gene.Symbol	Adj pval E2	Rel exp'n E2	Adj pval Myc	Rel exp'n Myc	Adj pval Zip	Rel expn Zip	category	UP=1, down = -1	Subnetwork
200921_s_at	---	---	---	0.00103521	0.454987	8.92839e-05	0.37482	1	0.970479	E2+Myc	-1
209281_s_at	Hs.20952	ATPase, Ca++ transporting, plasma membrane 1	ATP2B1	0.00270451	0.633568	0.00122837	0.639164	1	1.00215	E2+Myc	-1
211475_s_at	Hs.377484	BCL2-associated athanogene	BAG1	0.000383932	2.09122	0.170943	1.26215	1	1.02798	E2^Myc	1	Cell movement
229720_at	---	BCL2-associated athanogene	BAG1	0.00137703	2.12576	1	1.08564	1	1.09238	E2^Myc	1	Cell movement
203728_at	Hs.93213	BCL2-antagonist/killer 1	BAK1	0.000539488	0.404277	0.217908	0.749981	1	1.13666	E2^Myc	-1
211692_s_at	Hs.87246	BCL2 binding component 3 /// BCL2 binding component 3	BBC3	0.0049737	0.690846	1	0.96667	1	0.930832	E2^Myc	-1
203685_at	Hs.79241	B-cell CLL/lymphoma 2	BCL2	0.00725341	2.02362	1	0.916034	1	1.46989	E2^Myc	1	Cell movement
205780_at	---	BCL2-interacting killer (apoptosis-inducing)	BIK	0.000343259	0.419146	7.68218e-05	0.396655	1	0.831323	E2+Myc	-1
208910_s_at	---	complement component 1, q subcomponent binding protein	C1QBP	0.000593228	1.73393	0.0033593	1.43998	1	0.943395	E2+Myc	1
208838_at	Hs.512638	cullin-associated and neddylation-dissociated 1/TBP-interacting protein	CAND1/TIP120A	0.000622445	1.61204	0.269748	1.15943	1	1.02507	E2^Myc	1
213373_s_at	Hs.243491	caspase 8, apoptosis-related cysteine protease	CASP8	0.0028394	2.10472	0.0100855	1.70044	1	1.09473	E2^Myc	1
203984_s_at	Hs.329502	caspase 9, apoptosis-related cysteine protease	CASP9	0.00122528	0.608471	1	0.936067	1	0.970236	E2^Myc	-1
223377_x_at	Hs.8257	cytokine inducible SH2-containing protein	CISH	0.00106811	2.02568	NA	NA	NA	NA	E2^Myc	1
223961_s_at	Hs.8257	cytokine inducible SH2-containing protein	CISH	0.00151103	1.94239	NA	NA	NA	NA	E2^Myc	1
208774_at	Hs.528476	casein kinase 1, delta/LOC388434	CSNK1D	0.00569691	0.590572	0.0610049	0.731395	1	1.01115	E2^Myc	-1
202295_s_at	Hs.114931	cathepsin H	CTSH	0.00781782	0.61557	0.0713147	1.34317	1	1.3615	E2^Myc	-1
209687_at	Hs.436042	chemokine (C-X-C motif) ligand 12 (stromal cell-derived factor 1)	CXCL12	9.83058e-07	10.4553	NA	NA	NA	NA	E2^Myc	1	Cell movement
1554078_s_at	Hs.6216	DnaJ (Hsp40) homolog, subfamily A, member 3	DNAJA3	0.0052102	1.36048	3.21047e-05	1.79128	1	1.05049	E2+Myc	1	Cell movement
209691_s_at	Hs.279832	docking protein 4	DOK4	0.00103521	0.450057	NA	NA	NA	NA	E2^Myc	-1
202454_s_at	Hs.306251	v-erb-b2 erythroblastic leukemia viral oncogene homolog 3 (avian)	ERBB3	0.000481016	0.547038	0.00039994	0.58686	1	0.983028	E2+Myc	-1	Cell movement
226213_at	Hs.306251	v-erb-b2 erythroblastic leukemia viral oncogene homolog 3 (avian)	ERBB3	0.000594263	0.532715	0.000569396	0.578897	1	0.984696	E2+Myc	-1	Cell movement
224840_at	Hs.7557	FK506 binding protein 5	FKBP5	0.00427695	1.4849	3.00605e-05	2.08713	1	1.06647	E2+Myc	1
219889_at	Hs.126057	frequently rearranged in advanced T-cell lymphomas	FRAT1	0.000905108	0.456728	0.200611	0.760152	1	0.925549	E2^Myc	-1
209330_s_at	Hs.438726	heterogeneous nuclear ribonucleoprotein D (AU-rich element RNA binding protein 1, 37kDa)	HNRPD	0.000481016	1.72779	0.0189234	1.30561	1	0.947326	E2^Myc	1
221891_x_at	Hs.180414	heat shock 70kDa protein 8	HSPA8	0.000883656	1.50863	1	0.940309	1	0.958935	E2^Myc	1
224187_x_at	Hs.180414	heat shock 70kDa protein 8	HSPA8	0.00876395	1.5391	1	1.00092	1	0.968628	E2^Myc	1
203627_at	Hs.239176	insulin-like growth factor 1 receptor	IGF1R	0.0052904	2.76225	NA	NA	NA	NA	E2^Myc	1
212195_at	Hs.71968	interleukin 6 signal transducer (gp130, oncostatin M receptor)	IL6ST	0.000897441	2.14111	1	0.94387	1	1.12681	E2^Myc	1
202597_at	Hs.355827	interferon regulatory factor 6	IRF6	0.000116904	0.397082	NA	NA	NA	NA	E2^Myc	-1
204686_at	Hs.390242	insulin receptor substrate 1	IRS1	0.000371796	1.99606	NA	NA	NA	NA	E2^Myc	1	Cell movement
201362_at	Hs.197298	influenza virus NS1A binding protein	IVNS1ABP	0.000550276	1.81826	0.000822749	1.62577	1	1.01519	E2^Myc	1
201363_s_at	Hs.197298	influenza virus NS1A binding protein	IVNS1ABP	0.00497051	1.87407	0.0250158	1.52853	1	1.04753	E2^Myc	1
206245_s_at	Hs.197298	influenza virus NS1A binding protein	IVNS1ABP	0.00340503	2.19646	0.0141556	1.73047	1	1.01621	E2^Myc	1
201648_at	Hs.436004	Janus kinase 1 (a protein tyrosine kinase)	JAK1	0.00684768	1.68857	0.00132567	0.553222	1	0.909601	E2^Myc	1	Cell movement
205842_s_at	Hs.434374	Janus kinase 2 (a protein tyrosine kinase)	JAK2	0.000905858	4.94458	NA	NA	NA	NA	E2^Myc	1	Cell movement
203928_x_at	Hs.101174	microtubule-associated protein tau	MAPT	0.00429189	1.75783	0.0459802	1.39847	1	0.961181	E2^Myc	1	Cell movement
203929_s_at	Hs.101174	microtubule-associated protein tau	MAPT	0.00711965	2.3845	NA	NA	NA	NA	E2^Myc	1	Cell movement
206401_s_at	Hs.101174	microtubule-associated protein tau	MAPT	0.00257226	2.07854	NA	NA	NA	NA	E2^Myc	1	Cell movement
221560_at	Hs.118843	MAP/microtubule affinity-regulating kinase 4	MARK4	0.00876191	0.700624	NA	NA	NA	NA	E2^Myc	-1
200768_s_at	Hs.77502	methionine adenosyltransferase II, alpha	MAT2A	0.00448219	1.48536	1.43047e-05	2.32292	1	1.18488	E2+Myc	1
201420_s_at	Hs.446551	MEP50 protein	MEP50	0.000596542	1.82497	5.5904e-05	2.09219	1	1.02337	E2+Myc	1
201421_s_at	Hs.446551	MEP50 protein	MEP50	0.00417273	1.64404	9.71479e-05	2.14249	1	1.15609	E2+Myc	1
204798_at	Hs.407830	v-myb myeloblastosis viral oncogene homolog (avian)	MYB	0.000237406	3.37758	0.00904448	1.80771	1	1.39944	E2+Myc	1
213906_at	Hs.300592	v-myb myeloblastosis viral oncogene homolog (avian)-like 1	MYBL1	1.86721e-05	15.9807	NA	NA	NA	NA	E2^Myc	1
200610_s_at	Hs.79110	nucleolin	NCL	0.00808565	1.49119	2.03012e-05	2.4075	1	1.12244	E2+Myc	1
200632_s_at	Hs.318567	N-myc downstream regulated gene 1	NDRG1	0.000719551	0.478337	0.025674	0.694158	1	1.01861	E2^Myc	-1
201502_s_at	Hs.81328	nuclear factor of kappa light polypeptide gene enhancer in B-cells inhibitor, alpha	NFKBIA	0.000133719	0.508943	0.000109317	0.556953	1	0.905491	E2+Myc	-1	Cell movement
205301_s_at	Hs.380271	8-oxoguanine DNA glycosylase	OGG1	0.00553945	1.36387	NA	NA	NA	NA	E2^Myc	1
213372_at	Hs.368305	progestin and adipoQ receptor family member III	PAQR3	0.0084246	1.45135	NA	NA	NA	NA	E2^Myc	1
204004_at	Hs.406074	PRKC, apoptosis, WT1, regulator	PAWR	0.0052904	0.624635	1	1.03287	1	0.912957	E2^Myc	-1
226231_at	PRKC, apoptosis, WT1, regulator	---	PAWR	0.00143512	0.622003	1	1.08856	1	1.11478	E2^Myc	-1
217996_at	Hs.82101	pleckstrin homology-like domain, family A, member 1	PHLDA1	0.00752581	2.29394	0.00165503	0.397699	1	1.23974	E2^Myc	1
209019_s_at	Hs.389171	PTEN induced putative kinase 1	PINK1	0.00111404	0.563064	0.13746	0.798882	1	1.00261	E2^Myc	-1
202178_at	Hs.407181	protein kinase C, zeta	PRKCZ	0.00135811	0.580795	0.52742	0.851099	1	0.940363	E2^Myc	-1	Cell movement
217786_at	Hs.367854	protein arginine methyltransferase 5/SKB1 homolog (S. pombe)	PRMT5/SKB1	0.00489046	1.89333	0.000403379	2.25722	1	1.03834	E2+Myc	1
211421_s_at	Hs.350321	ret proto-oncogene (multiple endocrine neoplasia and medullary thyroid carcinoma 1, Hirschsprung disease)	RET	4.29792e-05	4.49922	0.000241511	0.372875	1	1.39768	E2^Myc	1	Cell movement
205748_s_at	Hs.69554	ring finger protein 126	RNF126	0.0080586	1.56716	0.00248227	1.6068	1	0.936118	E2+Myc	1
223085_at	Hs.439660	ring finger protein 19	RNF19	0.00296781	0.709054	6.9056e-06	0.4602	0.897179	0.82156	E2+Myc	-1
213459_at	Hs.433701	ribosomal protein L37a	RPL37A	0.00197071	2.56817	0.000108364	3.51096	NA	NA	E2+Myc	1
218088_s_at	Hs.110950	Ras-related GTP binding C	RRAGC	0.000524707	0.604231	4.98093e-05	0.540045	1	0.908112	E2+Myc	-1
200754_x_at	Hs.73965	splicing factor, arginine/serine-rich 2	SFRS2	0.0038139	1.46154	0.000126674	1.73165	1	1.08537	E2+Myc	1
208800_at	Hs.237825	signal recognition particle 72kDa	SRP72	0.00257195	1.74243	0.0149002	1.44278	1	1.12348	E2^Myc	1
208801_at	Hs.237825	signal recognition particle 72kDa	SRP72	0.005963	1.36999	0.00115558	1.42665	1	1.07166	E2^Myc	1
208802_at	Hs.237825	signal recognition particle 72kDa	SRP72	0.00566697	1.81989	0.490086	1.25692	1	1.08205	E2^Myc	1
231713_s_at	Hs.8739	signal transducer and activator of transcription 3 interacting protein 1	STATIP1	0.000594263	1.77143	0.00824656	1.39093	1	1.167	E2+Myc	1
209747_at	Hs.2025	transforming growth factor, beta 3	TGFB3	0.000238106	0.353089	0.00311661	0.550023	1	0.889349	E2+Myc	-1	Cell movement
1554001_at	Hs.8164	tripartite motif-containing 37	TRIM37	0.00443457	0.690972	1	1.0088	1	1.05277	E2^Myc	-1
214746_s_at	Hs.112158	zinc finger protein 467/likely ortholog of mouse zinc finger protein EZI	ZNF467/EZI	0.00565915	0.41512	0.275442	0.679984	1	0.899202	E2^Myc	-1

## Sheet: Cell growth
Probe.Set.ID	UniGene.ID	Gene.Title	Gene.Symbol	Adj pval E2	Rel expn E2	Adj pval Myc	Rel expn Myc	Adj pval Zip	Rel expn Zip	category	UP=1, down = -1	Subnetwork
219031_s_at	---	---	---	0.00180246	2.15029	4.23716e-05	3.20462	1	0.995116	E2+Myc	1	Ribosome biogenesis
235324_at	---	---	---	0.00597941	1.67825	NA	NA	NA	NA	E2^Myc	1
201873_s_at	Hs.12013	ATP-binding cassette, sub-family E (OABP), member 1	ABCE1	4.65869e-05	2.53187	4.55927e-06	3.26141	1	1.17209	E2+Myc	1
201872_s_at	Hs.12013	ATP-binding cassette, sub-family E (OABP), member 1	ABCE1	0.000905108	3.13768	0.000298494	3.22225	1	1.10498	E2+Myc	1
229354_at	---	aryl-hydrocarbon receptor repressor	AHRR	0.000249892	0.40247	NA	NA	1	1.29818	E2^Myc	-1
219177_at	Hs.38114	BRIX	BRIX	0.000695121	1.71827	9.97351e-06	2.51175	1	1.1365	E2+Myc	1
203612_at	Hs.106880	bystin-like	BYSL	3.92181e-05	2.28668	9.97053e-07	3.67414	0.301071	1.38809	E2+Myc	1	Ribosome biogenesis
218889_at	Hs.74899	chromosome 10 open reading frame 117	C10orf117	0.0029551	2.47295	4.86882e-05	4.285	NA	NA	E2+Myc	1	Ribosome biogenesis
225399_at	Hs.440663	chromosome 1 open reading frame 19	C1orf19	0.00846088	1.55766	1	1.07198	1	0.97964	E2^Myc	1
220688_s_at	Hs.463797	chromosome 1 open reading frame 33	C1orf33	7.99818e-05	2.13798	4.30306e-06	2.85249	1	1.03933	E2+Myc	1	Ribosome biogenesis
209233_at	Hs.135643	C2f protein	C2F	0.000849046	1.69677	0.00258602	1.4691	1	0.994199	E2+Myc	1	Ribosome biogenesis
209196_at	Hs.436930	chromosome 6 open reading frame 11	C6orf11	0.000644684	1.59569	1.29788e-05	2.10889	1	1.15462	E2+Myc	1	Ribosome biogenesis
201947_s_at	Hs.189772	chaperonin containing TCP1, subunit 2 (beta)	CCT2	0.0047532	1.35858	0.0214528	1.23443	1	1.02945	E2^Myc	1	Ribosome biogenesis
224428_s_at	Hs.435733	cell division cycle associated 7 /// cell division cycle associated 7	CDCA7	0.000227991	8.49761	0.00681004	2.94708	NA	NA	E2+Myc	1
203341_at	Hs.135406	CCAAT/enhancer binding protein zeta	CEBPZ	0.00854341	1.54533	1.52577e-05	2.75939	1	1.07623	E2+Myc	1	Ribosome biogenesis
222497_x_at	Hs.492805	CGI-07 protein	CGI-07	0.00674988	1.57665	1	0.915004	1	0.935432	E2^Myc	1
223397_s_at	Hs.501513	comparative gene identification transcript 37	CGI-37	0.00288404	1.92862	3.47486e-05	3.04646	1	1.00088	E2+Myc	1	Ribosome biogenesis
223377_x_at	Hs.8257	cytokine inducible SH2-containing protein	CISH	0.00106811	2.02568	NA	NA	NA	NA	E2^Myc	1	Ribosome biogenesis
223961_s_at	Hs.8257	cytokine inducible SH2-containing protein	CISH	0.00151103	1.94239	NA	NA	NA	NA	E2^Myc	1	Ribosome biogenesis
204977_at	Hs.41706	DEAD (Asp-Glu-Ala-Asp) box polypeptide 10	DDX10	0.000108676	3.7563	3.15124e-05	3.87417	NA	NA	E2+Myc	1
223331_s_at	Hs.65412	DEAD (Asp-Glu-Ala-Asp) box polypeptide 20	DDX20	0.00197071	1.58311	0.000382907	1.66211	1	1.07504	E2+Myc	1	RNA processing
217754_at	Hs.10098	DEAD (Asp-Glu-Ala-Asp) box polypeptide 56	DDX56	0.00628243	1.50592	0.000142001	1.88395	1	1.11359	E2+Myc	1	Ribosome biogenesis
218858_at	Hs.87729	DEP domain containing 6	DEPDC6	1.86721e-05	4.4587	0.000348123	2.24377	1	1.20316	E2+Myc	1
201478_s_at	Hs.4747	dyskeratosis congenita 1, dyskerin	DKC1	1.949e-05	2.77678	4.29175e-07	6.28289	0.373592	1.4057	E2+Myc	1	Ribosome biogenesis
216212_s_at	Hs.4747	dyskeratosis congenita 1, dyskerin	DKC1	1.22873e-05	2.46168	1.37234e-07	5.9301	0.262697	1.33992	E2+Myc	1	Ribosome biogenesis
201479_at	Hs.4747	dyskeratosis congenita 1, dyskerin	DKC1	0.000390073	2.20426	1.24699e-06	5.41174	0.796304	1.41665	E2+Myc	1	Ribosome biogenesis
212018_s_at	Hs.528354	DKFZP564M182 protein	DKFZP564M182	0.0049737	1.50463	8.97534e-05	1.92141	1	1.04011	E2+Myc	1	Ribosome biogenesis
225676_s_at	Hs.273344	DKFZP564O0463 protein	DKFZP564O0463	0.000481016	1.77059	6.29023e-05	1.9428	1	1.00991	E2+Myc	1	Ribosome biogenesis
231784_s_at	Hs.273344	DKFZP564O0463 protein	DKFZP564O0463	0.00116345	1.75583	0.00194909	1.568	1	0.985876	E2+Myc	1	Ribosome biogenesis
209725_at	Hs.295732	down-regulated in metastasis	DRIM	0.00820937	1.85435	0.000203713	2.58741	NA	NA	E2+Myc	1	Ribosome biogenesis
204905_s_at	Hs.88977	eukaryotic translation elongation factor 1 epsilon 1	EEF1E1	0.000152517	2.12785	1.1145e-05	2.64647	1	1.18606	E2+Myc	1	protein biosynthesis
201018_at	Hs.147824	eukaryotic translation initiation factor 1A, X-linked	EIF1AX	0.00606104	1.56946	0.00545338	1.49479	1	1.10899	E2+Myc	1	protein biosynthesis
218488_at	Hs.283627	eukaryotic translation initiation factor 2B, subunit 3 gamma, 58kDa	EIF2B3	0.00798574	1.62121	0.000337063	1.98946	1	1.09796	E2+Myc	1	protein biosynthesis
201143_s_at	Hs.151777	eukaryotic translation initiation factor 2, subunit 1 alpha, 35kDa	EIF2S1	0.00177673	1.5515	0.0057877	1.37329	1	0.945957	E2+Myc	1	protein biosynthesis
201142_at	Hs.151777	eukaryotic translation initiation factor 2, subunit 1 alpha, 35kDa	EIF2S1	0.00772649	1.37979	0.00453771	1.35946	1	1.06525	E2+Myc	1	protein biosynthesis
201144_s_at	Hs.151777	eukaryotic translation initiation factor 2, subunit 1 alpha, 35kDa	EIF2S1	0.000594263	1.50269	2.03012e-05	1.80215	1	1.04692	E2+Myc	1	protein biosynthesis
208985_s_at	Hs.173987	eukaryotic translation initiation factor 3, subunit 1 alpha, 35kDa	EIF3S1	0.000354968	1.76185	7.24728e-05	1.84594	1	0.97082	E2+Myc	1	protein biosynthesis
208264_s_at	Hs.173987	eukaryotic translation initiation factor 3, subunit 1 alpha, 35kDa	EIF3S1	0.0037308	1.70436	0.000240164	2.02001	1	1.11863	E2+Myc	1	protein biosynthesis
211501_s_at	Hs.371001	eukaryotic translation initiation factor 3, subunit 9 eta, 116kDa	EIF3S9	0.00324883	1.59376	0.000175295	1.87141	1	1.10071	E2+Myc	1	protein biosynthesis
201530_x_at	Hs.129673	eukaryotic translation initiation factor 4A, isoform 1	EIF4A1	0.0037308	1.38258	6.97477e-05	1.67007	1	1.00199	E2+Myc	1	protein biosynthesis
211787_s_at	Hs.129673	eukaryotic translation initiation factor 4A, isoform 1 /// eukaryotic translation initiation factor 4A, isoform 1	EIF4A1	0.00121604	1.41845	3.48442e-05	1.67648	1	1.00443	E2+Myc	1	protein biosynthesis
201436_at	Hs.79306	eukaryotic translation initiation factor 4E	EIF4E	0.00563724	1.74607	0.0100897	1.5618	1	0.997601	E2^Myc	1	protein biosynthesis
214507_s_at	Hs.511949	exosome component 2	EXOSC2	0.00917179	2.99825	0.00089045	3.99374	1	1.17623	E2+Myc	1	RNA processing
209527_at	Hs.511949	exosome component 2	EXOSC2	0.00906716	2.33313	0.000298494	3.51311	NA	NA	E2+Myc	1	RNA processing
218481_at	Hs.283741	exosome component 5	EXOSC5	0.0054442	1.6587	1.86731e-05	2.874	1	1.23155	E2+Myc	1	RNA processing
215136_s_at	Hs.274170	exosome component 8	EXOSC8	0.00560504	1.47981	0.0004668	1.65094	1	0.956117	E2+Myc	1	RNA processing
223035_s_at	Hs.9081	phenylalanine-tRNA synthetase-like, beta subunit	FARSLB	0.000789813	1.7088	9.81612e-06	2.53891	1	1.11474	E2+Myc	1	protein biosynthesis
218594_at	Hs.257300	protein BAP28	FLJ10359	0.000488752	1.81302	1.13509e-05	2.52356	1	1.10548	E2+Myc	1	Ribosome biogenesis
221712_s_at	Hs.415220	hypothetical protein FLJ10439 /// hypothetical protein FLJ10439	FLJ10439	0.00076028	1.83996	7.33527e-06	3.0089	1	1.19317	E2+Myc	1
221987_s_at	Hs.388170	hypothetical protein FLJ10534	FLJ10534	0.00311059	1.75023	1.62661e-05	2.97097	NA	NA	E2+Myc	1	Ribosome biogenesis
218156_s_at	Hs.388170	hypothetical protein FLJ10534	FLJ10534	0.00375111	1.89159	7.09592e-05	2.74479	1	0.953403	E2+Myc	1	Ribosome biogenesis
217884_at	Hs.438995	N-acetyltransferase-like protein	FLJ10774	0.00791897	1.67763	3.9311e-05	2.76325	1	1.11796	E2+Myc	1	Ribosome biogenesis
224721_at	Hs.399984	hypothetical protein FLJ12519	FLJ12519	0.000136531	1.91424	4.30306e-06	2.66667	1	1.08814	E2+Myc	1	Ribosome biogenesis
221713_s_at	Hs.203013	hypothetical protein FLJ12748 /// hypothetical protein FLJ12748	FLJ12748	0.000530843	1.98507	0.00720298	1.48751	NA	NA	E2+Myc	1
228050_at	Hs.406703	Src-associated protein SAW	FLJ12787	0.00259243	1.8202	5.83666e-05	2.50695	NA	NA	E2+Myc	1	Ribosome biogenesis
210463_x_at	Hs.411456	hypothetical protein FLJ20244	FLJ20244	0.000525729	1.87035	5.71694e-06	3.08553	NA	NA	E2+Myc	1
203701_s_at	Hs.411456	hypothetical protein FLJ20244	FLJ20244	0.00245916	1.84736	1.04362e-05	3.49284	NA	NA	E2+Myc	1
218984_at	Hs.375641	hypothetical protein FLJ20485	FLJ20485	0.00933017	1.96816	7.25997e-05	3.46351	1	1.36116	E2+Myc	1
217099_s_at	Hs.302421	gem (nuclear organelle) associated protein 4	GEMIN4	0.000174924	1.79212	9.14141e-07	3.42049	NA	NA	E2+Myc	1	RNA processing
225712_at	Hs.25882	gem (nuclear organelle) associated protein 5	GEMIN5	0.000397763	2.01477	4.74654e-07	6.91326	0.00827362	2.13197	E2^Myc	1	RNA processing
219539_at	Hs.143818	gem (nuclear organelle) associated protein 6	GEMIN6	0.00633963	1.5497	2.03414e-05	2.51831	1	1.02463	E2+Myc	1	RNA processing
217807_s_at	Hs.421907	glioma tumor suppressor candidate region gene 2	GLTSCR2	0.00369492	0.687592	0.770273	1.12425	1	1.04512	E2^Myc	-1
201948_at	Hs.75528	guanine nucleotide binding protein-like 2 (nucleolar)	GNL2	0.0087186	1.44984	2.72598e-05	2.20031	1	1.14668	E2+Myc	1	Ribosome biogenesis
215091_s_at	Hs.445977	general transcription factor IIIA	GTF3A	0.00961517	1.3358	0.000240406	1.56182	1	1.04208	E2+Myc	1
218239_s_at	Hs.215766	GTP binding protein 4	GTPBP4	0.000884419	1.80029	0.000483164	1.74112	1	0.978966	E2+Myc	1
218238_at	Hs.215766	GTP binding protein 4	GTPBP4	0.000724108	2.04001	0.000331225	1.99984	1	0.989132	E2+Myc	1	protein biosynthesis
209067_s_at	Hs.372673	heterogeneous nuclear ribonucleoprotein D-like	HNRPDL	0.00324279	1.79844	0.0308455	1.42817	1	0.958213	E2^Myc	1
203203_s_at	Hs.269857	HIV-1 rev binding protein 2	HRB2	0.00841058	1.70054	1	1.17459	1	1.03548	E2^Myc	1
204744_s_at	Hs.172801	isoleucine-tRNA synthetase	IARS	0.000905858	1.49026	0.000171794	1.55306	1	1.00389	E2+Myc	1
209100_at	Hs.315177	interferon-related developmental regulator 2	IFRD2	0.00679435	1.53962	0.000247905	1.86786	1	1.16477	E2+Myc	1
212411_at	Hs.91579	U3 snoRNP protein 4 homolog	IMP4	0.00448219	1.61141	5.31401e-06	3.37673	1	1.21459	E2+Myc	1	Ribosome biogenesis
220761_s_at	Hs.12040	STE20-like kinase	JIK	0.000601182	0.569971	0.00232635	0.673144	1	1.17305	E2+Myc	-1	protein biosynthesis
202138_x_at	Hs.301613	JTV1 gene	JTV1	0.00246979	1.52413	1.39296e-05	2.26153	0.976189	1.25813	E2+Myc	1	protein biosynthesis
209971_x_at	Hs.301613	JTV1 gene	JTV1	0.00567667	1.45663	1.81446e-05	2.21314	1	1.18864	E2+Myc	1	protein biosynthesis
203712_at	Hs.443866	KIAA0020	KIAA0020	7.53416e-05	2.11976	1.29679e-06	3.38196	1	1.14422	E2+Myc	1
216360_x_at	Hs.434251	KIAA0690	KIAA0690	0.00149036	2.8337	0.000887941	2.65647	NA	NA	E2+Myc	1	Ribosome biogenesis
216913_s_at	Hs.434251	KIAA0690	KIAA0690	0.0035201	2.25602	0.000312796	2.77443	1	1.44517	E2+Myc	1	Ribosome biogenesis
216074_x_at	Hs.434243	KIBRA protein	KIBRA	0.000379898	1.94353	0.00412675	1.48632	0.897179	1.31898	E2+Myc	1
213085_s_at	Hs.434243	KIBRA protein	KIBRA	0.00259441	1.61578	0.00913263	1.40909	1	1.24744	E2+Myc	1
211762_s_at	Hs.159557	karyopherin alpha 2 (RAG cohort 1, importin alpha 1) /// karyopherin alpha 2 (RAG cohort 1, importin alpha 1)	KPNA2	0.00467607	1.44036	0.00503012	1.3707	1	1.09991	E2+Myc	1
222427_s_at	Hs.432674	leucyl-tRNA synthetase	LARS	0.00265433	1.71975	0.000131028	2.08755	1	1.23746	E2+Myc	1	protein biosynthesis
222428_s_at	Hs.432674	leucyl-tRNA synthetase	LARS	0.00385302	1.50844	2.87652e-05	2.13317	0.84852	1.28821	E2+Myc	1	protein biosynthesis
212086_x_at	Hs.436441	lamin A/C	LMNA	0.00933017	0.678069	0.0577449	0.77697	1	1.0179	E2^Myc	-1
225541_at	Hs.380933	similar to ribosomal protein L22	LOC200916	0.00459535	1.68997	9.93437e-06	3.3447	1	1.08971	E2+Myc	1	protein biosynthesis
217745_s_at	Hs.288932	Mak3 homolog (S. cerevisiae)	MAK3	0.00675596	1.49895	0.00424455	1.4641	1	1.01573	E2+Myc	1
213671_s_at	Hs.355867	methionine-tRNA synthetase	MARS	0.00307797	1.55859	1	0.99143	1	1.04562	E2^Myc	1	protein biosynthesis
202016_at	Hs.440459	mesoderm specific transcript homolog (mouse)	MEST	0.007825	1.4194	5.2277e-05	1.92528	1	1.04838	E2+Myc	1
204027_s_at	Hs.42957	methyltransferase-like 1	METTL1	9.00286e-05	2.56667	1.66807e-05	2.82187	0.227634	1.5818	E2+Myc	1
224713_at	Hs.367842	MKI67 (FHA domain) interacting nucleolar phosphoprotein	MKI67IP	0.0035227	1.93766	1.9847e-05	3.56834	1	1.02345	E2+Myc	1	Ribosome biogenesis
224714_at	Hs.367842	MKI67 (FHA domain) interacting nucleolar phosphoprotein	MKI67IP	0.000994652	2.15228	1.00206e-05	3.94244	1	1.07464	E2+Myc	1	Ribosome biogenesis
202309_at	Hs.435974	methylenetetrahydrofolate dehydrogenase (NADP+ dependent), methenyltetrahydrofolate cyclohydrolase, formyltetrahydrofolate synthetase	MTHFD1	0.0057505	1.56773	4.61533e-05	2.26042	1	1.12191	E2+Myc	1
201761_at	Hs.154672	methylene tetrahydrofolate dehydrogenase (NAD+ dependent), methenyltetrahydrofolate cyclohydrolase	MTHFD2	0.000351647	1.53309	0.000329234	1.44578	1	1.03916	E2+Myc	1
201970_s_at	Hs.446206	nuclear autoantigenic sperm protein (histone-binding)	NASP	0.000524707	1.77127	0.00858694	1.37864	1	0.879248	E2+Myc	1
218888_s_at	Hs.6823	neuropilin (NRP) and tolloid (TLL)-like 2	NETO2	0.00961517	1.46399	0.00349701	1.48056	1	0.922846	E2+Myc	1
200875_s_at	Hs.376064	nucleolar protein 5A (56kDa with KKE/D repeat)	NOL5A	8.88441e-05	2.36612	2.43909e-06	3.77524	1	1.11644	E2+Myc	1	Ribosome biogenesis
200874_s_at	Hs.376064	nucleolar protein 5A (56kDa with KKE/D repeat)	NOL5A	0.00766813	1.74714	0.000169332	2.38893	1	1.14527	E2+Myc	1	Ribosome biogenesis
222554_s_at	Hs.183253	nucleolar protein family 6 (RNA-associated)	NOL6	0.000131211	1.85068	3.89627e-06	2.56379	NA	NA	E2+Myc	1	Ribosome biogenesis
219110_at	Hs.69851	nucleolar protein family A, member 1 (H/ACA small nucleolar RNPs)	NOLA1	0.00205866	1.46458	1.39296e-05	2.05028	1	0.968147	E2+Myc	1	Ribosome biogenesis
205895_s_at	Hs.75337	nucleolar and coiled-body phosphoprotein 1	NOLC1	0.000216343	3.18474	1.33723e-05	4.61237	1	1.05181	E2+Myc	1	Ribosome biogenesis
211951_at	Hs.75337	nucleolar and coiled-body phosphoprotein 1	NOLC1	3.17944e-05	2.34903	1.0249e-06	3.62846	1	1.07944	E2+Myc	1	Ribosome biogenesis
211949_s_at	Hs.75337	nucleolar and coiled-body phosphoprotein 1	NOLC1	0.00297532	3.52467	0.000318761	4.63602	1	1.03864	E2+Myc	1	Ribosome biogenesis
223096_at	Hs.119908	nucleolar protein NOP5/NOP58	NOP5/NOP58	0.00293613	1.84927	0.000163665	2.27114	1	1.07432	E2+Myc	1	Ribosome biogenesis
201695_s_at	Hs.75514	nucleoside phosphorylase	NP	0.0014155	1.8439	5.05989e-05	2.38678	1	1.08794	E2+Myc	1
217850_at	Hs.313544	nucleostemin	NS	0.000204485	1.70459	0.000209807	1.56608	1	0.978423	E2+Myc	1
200747_s_at	Hs.332115	nuclear mitotic apparatus protein 1	NUMA1	0.00445874	0.571163	0.0732826	0.734284	1	1.03663	E2^Myc	-1
209026_x_at	Hs.356729	beta 5-tubulin	OK/SW-cl.56	0.00824455	1.57358	0.00689481	1.50686	1	0.830244	E2+Myc	1
201013_s_at	Hs.444439	phosphoribosylaminoimidazole carboxylase, phosphoribosylaminoimidazole succinocarboxamide synthetase	PAICS	0.00277373	1.66018	3.72043e-05	2.32337	1	1.02101	E2+Myc	1	Ribosome biogenesis
212422_at	Hs.239499	programmed cell death 11	PDCD11	0.000491635	1.95908	4.69043e-06	3.42329	NA	NA	E2+Myc	1	Ribosome biogenesis
1569110_x_at	Hs.379186	programmed cell death 6	PDCD6	0.00683498	0.744998	0.589256	0.895839	1	1.16877	E2^Myc	-1
222704_at	Hs.59475	polymerase (RNA) I polypeptide A, 194kDa	POLR1A	0.00264865	1.95424	0.000493478	2.11786	NA	NA	E2+Myc	1	Ribosome biogenesis
223403_s_at	Hs.86337	polymerase (RNA) I polypeptide B, 128kDa	POLR1B	0.000156896	2.64983	4.19303e-06	4.53099	1	1.33717	E2+Myc	1	Ribosome biogenesis
233341_s_at	Hs.86337	polymerase (RNA) I polypeptide B, 128kDa	POLR1B	0.00377989	2.1829	3.40689e-05	4.0276	NA	NA	E2+Myc	1	Ribosome biogenesis
209317_at	Hs.5409	polymerase (RNA) I polypeptide C, 30kDa	POLR1C	0.00403609	1.68228	4.70164e-05	2.42748	1	1.02337	E2+Myc	1	Ribosome biogenesis
205053_at	---	primase, polypeptide 1, 49kDa	PRIM1	0.000169402	3.72773	0.00317994	2.0497	1	0.776071	E2+Myc	1
218670_at	Hs.23723	pseudouridylate synthase 1	PUS1	0.00309511	1.93914	2.46554e-05	3.33476	1	1.25222	E2+Myc	1
201607_at	Hs.172589	nuclear phosphoprotein similar to S. cerevisiae PWP1	PWP1	0.00933017	1.43978	0.000253835	1.74185	1	1.0891	E2+Myc	1	Ribosome biogenesis
201608_s_at	Hs.172589	nuclear phosphoprotein similar to S. cerevisiae PWP1	PWP1	0.0076726	1.31285	6.2934e-06	2.09386	1	1.10764	E2+Myc	1	Ribosome biogenesis
209336_at	Hs.449076	PWP2 periodic tryptophan protein homolog (yeast)	PWP2H	0.00799699	1.44771	4.07618e-05	2.06339	1	1.05763	E2+Myc	1	Ribosome biogenesis
235004_at	Hs.201619	RNA binding motif protein 24	RBM24	3.16437e-05	12.7085	NA	NA	NA	NA	E2^Myc	1	RNA processing
218593_at	Hs.274263	RNA binding motif protein 28	RBM28	0.00821838	1.51613	0.000140621	1.96256	1	1.05376	E2+Myc	1	Ribosome biogenesis
223267_at	Hs.57898	RNA (guanine-9-) methyltransferase domain containing 1	RG9MTD1	0.0037308	1.51837	4.78581e-05	2.01269	1	1.01471	E2+Myc	1
213459_at	Hs.433701	ribosomal protein L37a	RPL37A	0.00197071	2.56817	0.000108364	3.51096	NA	NA	E2+Myc	1	protein biosynthesis
213427_at	Hs.511756	ribonuclease P 40kDa subunit	RPP40	8.74594e-05	2.04129	9.9075e-07	3.58604	0.825593	1.27318	E2+Myc	1
222204_s_at	Hs.110103	RRN3 RNA polymerase I transcription factor homolog (yeast)	RRN3	0.00114997	1.6806	0.000292592	1.73684	1	1.02647	E2+Myc	1	Ribosome biogenesis
209567_at	Hs.71827	RRS1 ribosome biogenesis regulator homolog (S. cerevisiae)	RRS1	0.000459621	2.38056	3.29037e-05	3.02857	1	1.29955	E2+Myc	1	protein biosynthesis
209486_at	Hs.322901	disrupter of silencing 10	SAS10	0.00790517	1.58088	0.0170754	1.42819	1	0.929094	E2^Myc	1
228408_s_at	Hs.270107	SDA1 domain containing 1	SDAD1	0.00690618	1.76923	0.0120793	1.58302	1	1.084	E2^Myc	1
208863_s_at	Hs.68714	splicing factor, arginine/serine-rich 1 (splicing factor 2, alternate splicing factor)	SFRS1	0.00876395	1.50964	0.000782403	1.6906	1	1.03893	E2+Myc	1	RNA processing
227164_at	---	splicing factor, arginine/serine-rich 1 (splicing factor 2, alternate splicing factor)	SFRS1	0.000644684	1.93157	3.3594e-05	2.43932	1	0.986324	E2+Myc	1	RNA processing
200893_at	Hs.30035	splicing factor, arginine/serine-rich 10 (transformer 2 homolog, Drosophila)	SFRS10	0.000936861	1.7378	0.231806	1.20735	1	0.972372	E2^Myc	1	RNA processing
200754_x_at	Hs.73965	splicing factor, arginine/serine-rich 2	SFRS2	0.0038139	1.46154	0.000126674	1.73165	1	1.08537	E2+Myc	1	RNA processing
214141_x_at	Hs.309090	splicing factor, arginine/serine-rich 7, 35kDa	SFRS7	0.00316203	1.85654	0.00037664	2.10021	1	0.956236	E2+Myc	1	RNA processing
201129_at	Hs.309090	splicing factor, arginine/serine-rich 7, 35kDa	SFRS7	7.41669e-05	2.39113	2.53921e-05	2.3892	1	1.03353	E2+Myc	1	RNA processing
211115_x_at	Hs.102456	survival of motor neuron protein interacting protein 1	SIP1	0.00585718	1.85889	0.00126996	1.99052	NA	NA	E2+Myc	1	RNA processing
211114_x_at	Hs.102456	survival of motor neuron protein interacting protein 1	SIP1	0.00525036	1.94558	0.0033342	1.86788	NA	NA	E2+Myc	1	RNA processing
1564520_s_at	Hs.367854	SKB1 homolog (S. pombe)	SKB1	0.00142659	1.73622	2.18019e-05	2.46781	1	1.11714	E2+Myc	1	RNA processing
1564521_x_at	Hs.367854	SKB1 homolog (S. pombe)	SKB1	0.003149	1.63285	0.000102878	2.03552	1	1.03196	E2+Myc	1	RNA processing
212295_s_at	Hs.14846	solute carrier family 7 (cationic amino acid transporter, y+ system), member 1	SLC7A1	0.00162111	1.9483	0.00122669	1.82704	1	1.04979	E2+Myc	1
202690_s_at	Hs.86948	small nuclear ribonucleoprotein D1 polypeptide 16kDa	SNRPD1	0.000797639	1.68744	0.000144654	1.78382	1	1.03546	E2+Myc	1	RNA processing
202691_at	Hs.86948	small nuclear ribonucleoprotein D1 polypeptide 16kDa	SNRPD1	0.00422115	1.58214	0.000881629	1.66389	1	0.999183	E2+Myc	1	RNA processing
214789_x_at	Hs.155160	Splicing factor, arginine/serine-rich, 46kD	SRP46	0.000293911	1.65659	2.38668e-05	1.88575	1	1.18027	E2+Myc	1	RNA processing
217834_s_at	Hs.436376	synaptotagmin binding, cytoplasmic RNA interacting protein	SYNCRIP	0.00406724	1.44544	0.000102878	1.74655	1	1.1103	E2+Myc	1	RNA processing
209025_s_at	Hs.436376	synaptotagmin binding, cytoplasmic RNA interacting protein	SYNCRIP	0.00876395	1.57731	0.064892	1.33257	1	0.967636	E2^Myc	1	RNA processing
1555427_s_at	Hs.436376	synaptotagmin binding, cytoplasmic RNA interacting protein	SYNCRIP	0.00162111	1.7241	0.0251684	1.35824	1	0.96295	E2^Myc	1	RNA processing
202818_s_at	Hs.15535	transcription elongation factor B (SIII), polypeptide 3 (110kDa, elongin A)	TCEB3	0.00234889	0.579119	0.00146972	0.60154	1	0.986149	E2+Myc	-1
202706_s_at	Hs.2057	uridine monophosphate synthetase (orotate phosphoribosyl transferase and orotidine-5prime-decarboxylase)	UMPS	0.00122211	1.703	0.000113048	1.92389	1	1.0294	E2+Myc	1
215165_x_at	Hs.2057	uridine monophosphate synthetase (orotate phosphoribosyl transferase and orotidine-5prime-decarboxylase)	UMPS	0.00132641	1.52627	1.57837e-05	2.05604	1	1.0531	E2+Myc	1
218512_at	Hs.73291	WD repeat domain 12	WDR12	6.6085e-05	2.16867	5.94007e-07	4.66009	1	1.20921	E2+Myc	1
218882_s_at	Hs.201375	WD repeat domain 3	WDR3	2.06644e-05	2.76969	4.29175e-07	6.21814	0.655166	1.34774	E2+Myc	1	Ribosome biogenesis
241937_s_at	Hs.143638	WD repeat domain 4	WDR4	0.00197071	2.13549	5.64793e-05	3.05934	1	1.22773	E2+Myc	1
212048_s_at	Hs.322735	tyrosyl-tRNA synthetase	YARS	0.00918779	1.55285	0.00492299	1.53215	1	1.08669	E2+Myc	1

## Sheet: Transcriptional regulation
Probe.Set.ID	UniGene.ID	Gene.Title	Gene.Symbol	Adj pval E2	Rel Expn E2	Adj pval Myc	Rel exp'n Myc	Adj pval Zip	Rel Exp'n Zip	category	UP=1, down = -1
204567_s_at	Hs.369055	ATP-binding cassette, sub-family G (WHITE), member 1	ABCG1	0.000347588	0.488764	0.0243851	0.728404	1	1.02877	E2^Myc	-1
232081_at	Hs.6655	ATP-binding cassette, sub-family G (WHITE), member 1/EST from clone 208499, full insert	ABCG1	0.000239463	0.295172	0.0058603	0.528667	1	0.994712	E2^Myc	-1
201196_s_at	Hs.159118	adenosylmethionine decarboxylase 1	AMD1	6.68234e-05	2.68995	1.09938e-05	3.0862	1	1.14086	E2+Myc	1
201197_at	Hs.159118	adenosylmethionine decarboxylase 1	AMD1	2.06644e-05	2.25096	2.37278e-06	2.76737	0.897179	1.23804	E2+Myc	1
230619_at	Hs.131494	aryl hydrocarbon receptor nuclear translocator	ARNT	0.00928505	0.598165	0.000239764	0.454268	1	1.05863	E2+Myc	-1
202986_at	Hs.6111	aryl-hydrocarbon receptor nuclear translocator 2	ARNT2	0.000905858	0.453648	0.0027775	0.561639	1	1.09405	E2+Myc	-1
204032_at	Hs.201993	breast cancer anti-estrogen resistance 3	BCAR3	0.00928955	0.608848	0.262352	0.787821	1	1.09709	E2^Myc	-1
204908_s_at	Hs.31210	B-cell CLL/lymphoma 3	BCL3	0.000341982	0.409321	0.000116422	0.411621	1	0.85536	E2+Myc	-1
211518_s_at	Hs.68879	bone morphogenetic protein 4	BMP4	0.00146342	0.56116	0.000561008	0.561356	1	1.03149	E2+Myc	-1
200037_s_at	Hs.381189	chromobox homolog 3 (HP1 gamma homolog, Drosophila) /// chromobox homolog 3 (HP1 gamma homolog, Drosophila)	CBX3	0.00683081	1.41115	0.0502142	1.243	1	0.971569	E2^Myc	1
208711_s_at	Hs.371468	cyclin D1 (PRAD1: parathyroid adenomatosis 1)	CCND1	0.00305902	2.42172	1	0.875729	1	0.790829	E2^Myc	1
208712_at	Hs.371468	cyclin D1 (PRAD1: parathyroid adenomatosis 1)	CCND1	0.000261688	2.22797	0.950617	0.857379	1	0.974835	E2^Myc	1
225664_at	Hs.101302	collagen, type XII, alpha 1	COL12A1	1.5696e-05	3.81036	0.000335578	0.495205	1	0.921968	E2^Myc	1
231766_s_at	Hs.101302	collagen, type XII, alpha 1	COL12A1	0.000205377	3.05824	0.00281772	0.527845	1	0.93826	E2^Myc	1
231879_at	Hs.101302	collagen, type XII, alpha 1	COL12A1	0.00150744	7.31437	0.397451	0.524351	1	0.902649	E2^Myc	1
205676_at	Hs.199270	cytochrome P450, family 27, subfamily B, polypeptide 1	CYP27B1	0.00659885	1.89967	0.00011026	2.82097	NA	NA	E2+Myc	1
203957_at	Hs.135465	E2F transcription factor 6	E2F6	9.74493e-05	2.47949	0.00131466	1.68112	1	1.00589	E2+Myc	1
231832_at	---	UDP-N-acetyl-alpha-D-galactosamine:polypeptide N-acetylgalactosaminyltransferase 4 (GalNAc-T4)	GALNT4	0.00204965	2.45798	NA	NA	NA	NA	E2^Myc	1
44783_s_at	Hs.234434	hairy/enhancer-of-split related with YRPW motif 1	HEY1	0.00174288	0.482617	0.226461	0.759837	1	0.902874	E2^Myc	-1
218839_at	Hs.234434	hairy/enhancer-of-split related with YRPW motif 1	HEY1	0.00133306	0.535315	NA	NA	NA	NA	E2^Myc	-1
201565_s_at	Hs.180919	inhibitor of DNA binding 2, dominant negative helix-loop-helix protein	ID2	0.0052904	0.458026	1	1.18899	1	1.15229	E2^Myc	-1
201566_x_at	Hs.180919	inhibitor of DNA binding 2, dominant negative helix-loop-helix protein	ID2	0.0041496	0.449443	1	1.14606	1	1.21252	E2^Myc	-1
221763_at	Hs.442675	jumonji domain containing 1C	JMJD1C	0.00766813	1.6251	0.00379199	0.621362	1	1.03532	E2^Myc	1
209205_s_at	Hs.3844	LIM domain only 4	LMO4	0.00209729	0.604062	0.000212656	0.540607	1	1.01108	E2+Myc	-1
209107_x_at	Hs.386092	nuclear receptor coactivator 1	NCOA1	0.005963	0.68957	0.00348319	0.701713	1	1.17359	E2+Myc	-1
209061_at	Hs.382168	nuclear receptor coactivator 3	NCOA3	0.00372495	0.655826	0.0342142	0.773046	1	1.11824	E2^Myc	-1
207700_s_at	Hs.382168	nuclear receptor coactivator 3	NCOA3	0.00553302	0.686931	0.00557936	0.719949	1	1.0886	E2^Myc	-1
225344_at	Hs.292676	nuclear receptor coactivator 7	NCOA7	0.00403609	0.555312	0.168554	0.762568	1	1.01605	E2^Myc	-1
201577_at	Hs.118638	non-metastatic cells 1, protein (NM23A) expressed in	NME1	0.000586557	1.6425	1.52577e-05	2.11714	1	1.06787	E2+Myc	1
202599_s_at	Hs.155017	nuclear receptor interacting protein 1	NRIP1	1.67574e-05	3.06019	0.0243348	0.735136	1	1.19546	E2^Myc	1
208874_x_at	Hs.400740	protein phosphatase 2A, regulatory subunit Bprime (PR 53)	PPP2R4	0.00429189	0.652292	0.0980494	0.801446	1	0.928174	E2^Myc	-1
206452_x_at	Hs.400740	protein phosphatase 2A, regulatory subunit Bprime (PR 53)	PPP2R4	0.0087685	0.6639	0.253705	0.821549	1	1.00506	E2^Myc	-1
203749_s_at	Hs.361071	retinoic acid receptor, alpha	RARA	0.00162251	1.88552	NA	NA	NA	NA	E2^Myc	1
203344_s_at	Hs.437224	retinoblastoma binding protein 8	RBBP8	9.00286e-05	3.60891	1	1.11815	1	0.883354	E2^Myc	1
202449_s_at	Hs.20084	retinoid X receptor, alpha	RXRA	0.00358598	0.652728	0.562918	0.864966	1	0.994639	E2^Myc	-1
209339_at	Hs.20191	seven in absentia homolog 2 (Drosophila)	SIAH2	1.05049e-05	3.08964	1	0.981871	1	1.04845	E2^Myc	1
217792_at	Hs.13794	sorting nexin 5	SNX5	0.00171164	1.40882	0.00149455	1.35299	1	0.985423	E2+Myc	1
229980_s_at	Hs.13794	sorting nexin 5	SNX5	0.00201915	1.45998	0.00101431	1.43945	1	0.990931	E2+Myc	1
223013_at	Hs.438970	transducin (beta)-like 1X-linked receptor 1	TBL1XR1	0.00143996	0.656833	1	0.939236	1	0.972728	E2^Myc	-1
205009_at	Hs.350470	trefoil factor 1 (breast cancer, estrogen-inducible sequence expressed in)	TFF1	0.00569691	5.18938	0.071859	0.386761	1	0.808213	E2^Myc	1
204391_x_at	Hs.183858	transcriptional intermediary factor 1/tripartite motif-containing 24	TIF1	0.00136822	0.584994	0.00833456	0.703844	1	1.0478	E2+Myc	-1
