# Supplementary material for: Identification of Functional Networks of Estrogen- and c-Myc-Responsive Genes and Their Relationship to Response to Tamoxifen Therapy in Breast Cancer
Source: PLoS One. 2008 Aug 20;3(8):e2987. doi: 10.1371/journal.pone.0002987 (PMC2496892; doi:10.1371/journal.pone.0002987)
Supplement: Table S3 — Ingenuity annotation of gene signatures (0.17 MB XLS) [file pone.0002987.s003.xls]

## Sheet: Notes
Notes
Gene signatures have been annotated using Ingenuity Pathways Analysis. The p-value for the significance of the likelihood that genes from the signature participate in the listed function is calculated using a right-tailed Fisher's Exact test.

## Sheet: Cell cycle
¬© 2000-2007 Ingenuity Systems, Inc. All rights reserved.
Category	Process	Process Annotation	Adjusted P	Genes
DNA Replication, Recombination, and Repair	replication	replication of DNA	4.88e-18	CCNE2 (includes EG:9134), CDC6, CDKN1A, CHEK1, DBF4, FEN1, MCM2, MCM3, MCM7, ORC2L, PCNA, POLD2, RBMS1, TSG101
		initiation of replication of DNA	5.94e-11	CCNE2 (includes EG:9134), CDC6, MCM2, MCM3, ORC2L, TSG101
	metabolism	metabolism of DNA	2.28e-12	CCNE2 (includes EG:9134), CDC6, CDKN1A, CHEK1, DBF4, FEN1, MCM2, MCM3, MCM7, ORC2L, PCNA, POLD2, RBMS1, TSG101
	checkpoint control	checkpoint control	1.48e-10	ATR, BUB3, CCNE2 (includes EG:9134), CDC6, CHEK1, MAD2L1, MCM7
	modification	modification of DNA	1.95e-08	ATR, CDKN1A, CHEK1, FEN1, MCM2, MCM4, MCM6, MCM7, PCNA
	unwinding	unwinding of DNA	2.19e-07	MCM2, MCM4, MCM6, MCM7
	synthesis	synthesis of DNA	3.41e-05	CCND1, CCNE2 (includes EG:9134), CDKN1A, CHEK1, FEN1, LGALS8, PCNA, RFC2
	repair	repair of DNA	0.000114	ATR, CDKN1A, CHEK1, FEN1, PCNA
	excision repair	excision repair	0.000375	CDKN1A, FEN1, PCNA
	DNA damage response	DNA damage response of cells	0.000492	ATR, CDKN1A, CHEK1
Cell Cycle	cell cycle progression	cell cycle progression	1.12e-10	ATR, BUB3, CABLES1, CCND1, CCNE2 (includes EG:9134), CDKN1A, CHEK1, DBF4, HBP1, MAD2L1, MCM2, ORC2L, PCNA, PNN (includes EG:5411), TP53INP1, TSG101
		cell cycle progression of eukaryotic cells	7.35e-06	ATR, CCND1, CDKN1A, MAD2L1, ORC2L, PCNA, PNN (includes EG:5411), TP53INP1
		cell cycle progression of cell lines	4.37e-06	ATR, CCND1, CDKN1A, ORC2L, PCNA, PNN (includes EG:5411), TP53INP1
		cell cycle progression of tumor cell lines	0.000926	ATR, CCND1, CDKN1A, PCNA
		arrest in cell cycle progression	7.24e-07	ATR, CCND1, CDKN1A, CHEK1, MAD2L1, ORC2L, TP53INP1, TSG101
		arrest in cell cycle progression of eukaryotic cells	7.04e-06	ATR, CCND1, CDKN1A, MAD2L1, ORC2L, TP53INP1
		arrest in cell cycle progression of cell lines	1.59e-05	ATR, CCND1, CDKN1A, ORC2L, TP53INP1
		arrest in cell cycle progression of tumor cell lines	0.0011	ATR, CCND1, CDKN1A
	cell stage	cell stage	3.02e-10	ATR, BUB3, CABLES1, CCND1, CCNE2 (includes EG:9134), CDC6, CDKN1A, CHEK1, DBF4, E2F6, KLF6, MAD2L1, ORC2L, PNPT1, TSG101, TYMS
		arrest in cell stage	5.02e-10	ATR, BUB3, CCND1, CDC6, CDKN1A, CHEK1, E2F6, KLF6, MAD2L1, PNPT1, TSG101, TYMS
		entry into cell stage	2.1e-08	ATR, CCND1, CDC6, CDKN1A, CHEK1, E2F6, MAD2L1, ORC2L
		initiation of cell stage	7.01e-06	CCND1, CDKN1A, E2F6, MAD2L1
		delay in cell stage	3.35e-05	ATR, CCND1, CDKN1A, MAD2L1
	interphase	interphase of eukaryotic cells	3.59e-09	ATR, CCND1, CCNE2 (includes EG:9134), CDC6, CDKN1A, CHEK1, E2F6, MAD2L1, ORC2L, PNPT1, TSG101, TYMS
		interphase of tumor cell lines	8.45e-05	ATR, CCND1, CDKN1A, CHEK1, MAD2L1, TYMS
		interphase of tumor cells	0.000185	CCND1, CDC6, CDKN1A
		arrest in interphase of eukaryotic cells	2.1e-06	ATR, CCND1, CDKN1A, CHEK1, MAD2L1, PNPT1, TSG101, TYMS
		arrest in interphase of tumor cell lines	1.51e-05	ATR, CCND1, CDKN1A, CHEK1, MAD2L1, TYMS
		entry into interphase of eukaryotic cells	1.94e-05	CCND1, CDC6, CDKN1A, E2F6, ORC2L
		initiation of interphase of eukaryotic cells	8.73e-05	CCND1, CDKN1A, E2F6
	S phase	S phase of eukaryotic cells	5.21e-08	CCND1, CDC6, CDKN1A, E2F6, ORC2L, PNPT1, TSG101, TYMS
		S phase of cell lines	1.7e-06	CCND1, CDKN1A, E2F6, ORC2L, PNPT1, TYMS
		S phase of breast cancer cell lines	5.81e-05	CCND1, CDKN1A, TYMS
		S phase of tumor cell lines	0.00114	CCND1, CDKN1A, TYMS
		entry into S phase of eukaryotic cells	1.53e-05	CCND1, CDC6, CDKN1A, E2F6, ORC2L
		entry into S phase of cell lines	3.55e-05	CCND1, CDKN1A, E2F6, ORC2L
		initiation of S phase of eukaryotic cells	5.81e-05	CCND1, CDKN1A, E2F6
	mitosis	mitosis	3.37e-07	ATR, BUB3, CCND1, CDKN1A, CHEK1, DBF4, MAD2L1, ORC2L
		mitosis of eukaryotic cells	1.7e-06	ATR, CCND1, CDKN1A, CHEK1, MAD2L1, ORC2L
		mitosis of cell lines	1.82e-06	ATR, CDKN1A, CHEK1, MAD2L1, ORC2L
		mitosis of tumor cell lines	1.78e-05	ATR, CDKN1A, CHEK1, MAD2L1
		mitosis of colorectal cancer cell lines	6.23e-08	ATR, CDKN1A, CHEK1, MAD2L1
		arrest in mitosis	0.000185	CDKN1A, CHEK1, MAD2L1
		arrest in mitosis of tumor cell lines	1.75e-05	CDKN1A, CHEK1, MAD2L1
		arrest in mitosis of cell lines	2.76e-05	CDKN1A, CHEK1, MAD2L1
		arrest in mitosis of eukaryotic cells	4.1e-05	CDKN1A, CHEK1, MAD2L1
		entry into mitosis of cell lines	2.76e-05	CDKN1A, CHEK1, ORC2L
		entry into mitosis of eukaryotic cells	3.62e-05	CDKN1A, CHEK1, ORC2L
		entry into mitosis	5.81e-05	CDKN1A, CHEK1, ORC2L
	G1 phase	G1 phase of eukaryotic cells	9.72e-05	CCND1, CCNE2 (includes EG:9134), CDKN1A, PNPT1, TSG101, TYMS
		G1 phase of fibroblasts	5.66e-07	CCND1, CCNE2 (includes EG:9134), CDKN1A, TSG101
		G1 phase of connective tissue cells	6.68e-07	CCND1, CCNE2 (includes EG:9134), CDKN1A, TSG101
		G1 phase of cell lines	0.00315	CCND1, CDKN1A, PNPT1, TYMS
		G1 phase of tumor cell lines	0.00867	CCND1, CDKN1A, TYMS
		arrest in G1 phase of eukaryotic cells	0.000187	CCND1, CDKN1A, PNPT1, TSG101, TYMS
		arrest in G1 phase of cell lines	0.00108	CCND1, CDKN1A, PNPT1, TYMS
		arrest in G1 phase of tumor cell lines	0.00381	CCND1, CDKN1A, TYMS
	G2 phase	G2 phase of tumor cell lines	5.8e-06	ATR, CCND1, CDKN1A, CHEK1, MAD2L1
		G2 phase of cell lines	1.94e-05	ATR, CCND1, CDKN1A, CHEK1, MAD2L1
		G2 phase of eukaryotic cells	6.27e-05	ATR, CCND1, CDKN1A, CHEK1, MAD2L1
		arrest in G2 phase of tumor cell lines	2.5e-06	ATR, CCND1, CDKN1A, CHEK1, MAD2L1
		arrest in G2 phase of cell lines	6.1e-06	ATR, CCND1, CDKN1A, CHEK1, MAD2L1
		arrest in G2 phase of eukaryotic cells	1.4e-05	ATR, CCND1, CDKN1A, CHEK1, MAD2L1
	G1/S phase transition	G1/S phase transition of eukaryotic cells	0.000152	CCND1, CCNE2 (includes EG:9134), CDKN1A, TSG101
		G1/S phase transition of connective tissue cells	3.02e-06	CCND1, CCNE2 (includes EG:9134), TSG101
	G2/M phase transition	G2/M phase transition of tumor cell lines	5.85e-06	ATR, CCND1, CDKN1A, MAD2L1
		G2/M phase transition of cell lines	1.34e-05	ATR, CCND1, CDKN1A, MAD2L1
		G2/M phase transition of eukaryotic cells	5.47e-05	ATR, CCND1, CDKN1A, MAD2L1
		arrest in G2/M phase transition of tumor cell lines	3.58e-06	ATR, CCND1, CDKN1A, MAD2L1
		arrest in G2/M phase transition of cell lines	5.33e-06	ATR, CCND1, CDKN1A, MAD2L1
		arrest in G2/M phase transition of eukaryotic cells	1.78e-05	ATR, CCND1, CDKN1A, MAD2L1
	checkpoint control	checkpoint control of eukaryotic cells	1.23e-05	CHEK1, MAD2L1, MCM7
	senescence	senescence of eukaryotic cells	0.00163	ATR, BUB3, CDKN1A
		senescence of cells	0.0023	ATR, BUB3, CDKN1A
Cancer	cancer	cancer	5.88e-05	CABLES1, CCND1, CDKN1A, CHEK1, DLEU1, KLF6, LETMD1, NME1, TSG101, TYMS
	breast cancer	breast cancer	1.25e-06	CCND1, CDKN1A, CHEK1, LETMD1, NME1, TSG101, TYMS
	transformation	transformation	5.62e-06	CCND1, CCNE2 (includes EG:9134), CDKN1A, E2F6, HBP1, KLF6, LETMD1, RUVBL1, TSG101
		transformation of cells	3.79e-05	CCND1, CCNE2 (includes EG:9134), CDKN1A, HBP1, KLF6, LETMD1, RUVBL1, TSG101
		transformation of fibroblast cell lines	4.52e-05	CCND1, CDKN1A, HBP1, KLF6, LETMD1, TSG101
		transformation of cell lines	0.000147	CCND1, CDKN1A, HBP1, KLF6, LETMD1, TSG101
		transformation of eukaryotic cells	0.000599	CCND1, CDKN1A, HBP1, KLF6, LETMD1, TSG101
	tumorigenesis	tumorigenesis	0.000435	BUB3, CABLES1, CCND1, CDKN1A, CHEK1, DLEU1, KLF6, LETMD1, NME1, TSG101, TYMS
		tumorigenesis of mice	0.00167	BUB3, CCND1, CDKN1A, LETMD1
		tumorigenesis of rodents	0.00184	BUB3, CCND1, CDKN1A, LETMD1
		tumorigenesis of mammalia	0.00357	BUB3, CCND1, CDKN1A, LETMD1
		tumorigenesis of tumor cell lines	0.00186	CCND1, CDKN1A, KLF6
		tumorigenesis of cell lines	0.00429	CCND1, CDKN1A, KLF6
	neoplasia	neoplasia	0.00019	CABLES1, CCND1, CDKN1A, CHEK1, DLEU1, KLF6, LETMD1, NME1, TSG101, TYMS
	malignant tumor	malignant tumor	0.000888	CCND1, CDKN1A, CHEK1, KLF6, NME1, TSG101, TYMS
	primary tumor	primary tumor	0.00134	CCND1, CDKN1A, CHEK1, KLF6, NME1, TSG101, TYMS
	tumor	tumor	0.00135	CCND1, CDKN1A, CHEK1, KLF6, LETMD1, NME1, TSG101, TYMS
	mitosis	mitosis of tumor cell lines	1.78e-05	ATR, CDKN1A, CHEK1, MAD2L1
		arrest in mitosis of tumor cell lines	1.75e-05	CDKN1A, CHEK1, MAD2L1
		mitosis of colorectal cancer cell lines	6.23e-08	ATR, CDKN1A, CHEK1, MAD2L1
	G2 phase	G2 phase of tumor cell lines	5.8e-06	ATR, CCND1, CDKN1A, CHEK1, MAD2L1
		arrest in G2 phase of tumor cell lines	2.5e-06	ATR, CCND1, CDKN1A, CHEK1, MAD2L1
	G2/M phase transition	G2/M phase transition of tumor cell lines	5.85e-06	ATR, CCND1, CDKN1A, MAD2L1
		arrest in G2/M phase transition of tumor cell lines	3.58e-06	ATR, CCND1, CDKN1A, MAD2L1
	interphase	arrest in interphase of tumor cell lines	1.51e-05	ATR, CCND1, CDKN1A, CHEK1, MAD2L1, TYMS
		arrest in interphase of breast cancer cell lines	1.06e-05	CCND1, CDKN1A, CHEK1, TYMS
		arrest in interphase of bone cancer cell lines	3.62e-05	ATR, CCND1, CDKN1A
		interphase of tumor cell lines	8.45e-05	ATR, CCND1, CDKN1A, CHEK1, MAD2L1, TYMS
		interphase of breast cancer cell lines	4.44e-05	CCND1, CDKN1A, CHEK1, TYMS
		interphase of bone cancer cell lines	7.93e-05	ATR, CCND1, CDKN1A
		interphase of tumor cells	0.000185	CCND1, CDC6, CDKN1A
	S phase	S phase of tumor cell lines	0.00114	CCND1, CDKN1A, TYMS
		S phase of breast cancer cell lines	5.81e-05	CCND1, CDKN1A, TYMS
	G1 phase	arrest in G1 phase of tumor cell lines	0.00381	CCND1, CDKN1A, TYMS
		G1 phase of tumor cell lines	0.00867	CCND1, CDKN1A, TYMS
	cell cycle progression	cell cycle progression of tumor cell lines	0.000926	ATR, CCND1, CDKN1A, PCNA
		arrest in cell cycle progression of tumor cell lines	0.0011	ATR, CCND1, CDKN1A
	proliferation	proliferation of tumor cell lines	0.00177	CCND1, CDKN1A, CHEK1, DTL, KLF10, PCNA, TYMS
	growth	growth of tumor cell lines	0.000936	BCCIP, CABLES1, CCND1, CDKN1A, MCM2, NME1, PNPT1, TYMS
	growth	growth of breast cancer cell lines	0.00195	BCCIP, CCND1, NME1, TYMS
	cell death	cell death of tumor cell lines	0.000364	ATR, CABLES1, CCND1, CDC6, CDKN1A, CHEK1, KLF6, LGALS8, MAD2L1, PCNA, TYMS
		cell death of tumor cells	0.00152	CDC6, CDKN1A, MAD2L1, MCM2, TSG101
		cell death of cancer cells	0.00397	CDC6, CDKN1A, MAD2L1, MCM2
		cell death of lymphoblastoid cell lines	0.000198	CDKN1A, CHEK1, PCNA
		cell death of bone cancer cell lines	0.000211	ATR, CABLES1, CDKN1A, CHEK1
		cell death of lung cancer cell lines	0.0067	CDKN1A, KLF6, LGALS8
		cell death of breast cancer cell lines	0.00718	CCND1, CDKN1A, MAD2L1, TYMS
	survival	survival of tumor cell lines	0.00102	ATR, CCND1, CDKN1A, CHEK1, MAD2L1, PCNA
		survival of breast cancer cell lines	0.0006	CCND1, CDKN1A, MAD2L1
	colony formation	colony formation of tumor cell lines	0.00191	CABLES1, CDKN1A, KLF6, MAD2L1
	quantity	quantity of tumor cell lines	0.00354	CCND1, CDKN1A, TYMS
	skin tumor	skin tumor	0.00328	CHEK1, NME1, TYMS
	skin cancer	skin cancer	0.00363	CHEK1, NME1, TYMS
	apoptosis	apoptosis of tumor cell lines	0.00776	CCND1, CDC6, CDKN1A, KLF6, LGALS8, MAD2L1, PCNA, TYMS
		apoptosis of lung cancer cell lines	0.00481	CDKN1A, KLF6, LGALS8
Gastrointestinal Disease	mitosis	mitosis of colorectal cancer cell lines	6.23e-08	ATR, CDKN1A, CHEK1, MAD2L1
Cell Signaling	activation	activation of cyclin-dependent protein kinase	7.92e-08	BCCIP, CCNE2 (includes EG:9134), CDC6, CDKN1A, CHEK1
Connective Tissue Development and Function	G1 phase	G1 phase of fibroblasts	5.66e-07	CCND1, CCNE2 (includes EG:9134), CDKN1A, TSG101
	growth	growth of fibroblasts	0.00288	CCND1, CDKN1A, TSG101
Reproductive System Disease	breast cancer	breast cancer	1.25e-06	CCND1, CDKN1A, CHEK1, LETMD1, NME1, TSG101, TYMS
	interphase	arrest in interphase of breast cancer cell lines	1.06e-05	CCND1, CDKN1A, CHEK1, TYMS
		interphase of breast cancer cell lines	4.44e-05	CCND1, CDKN1A, CHEK1, TYMS
	S phase	S phase of breast cancer cell lines	5.81e-05	CCND1, CDKN1A, TYMS
	survival	survival of breast cancer cell lines	0.0006	CCND1, CDKN1A, MAD2L1
	growth	growth of breast cancer cell lines	0.00195	BCCIP, CCND1, NME1, TYMS
	cell death	cell death of breast cancer cell lines	0.00718	CCND1, CDKN1A, MAD2L1, TYMS
Cellular Growth and Proliferation	colony formation	colony formation	1.47e-06	ATR, CABLES1, CCND1, CDKN1A, CHEK1, KLF6, MAD2L1, PNPT1, RUVBL1
		colony formation of cells	1.47e-06	ATR, CABLES1, CCND1, CDKN1A, CHEK1, KLF6, MAD2L1, PNPT1, RUVBL1
		colony formation of cell lines	0.000111	CABLES1, CCND1, CDKN1A, KLF6, MAD2L1, PNPT1
		colony formation of eukaryotic cells	0.000545	CABLES1, CCND1, CDKN1A, KLF6, MAD2L1, PNPT1
		colony formation of tumor cell lines	0.00191	CABLES1, CDKN1A, KLF6, MAD2L1
	proliferation	proliferation of cells	2.45e-05	BUB3, CABLES1, CCND1, CDC6, CDKN1A, CHEK1, DBF4, DTL, KLF6, KLF10, MCM2, MCM7, NME1, PCNA, TP53INP1, TSG101, TYMS
		proliferation of cell lines	0.00399	CCND1, CDKN1A, CHEK1, DTL, KLF6, KLF10, PCNA, TYMS
		proliferation of tumor cell lines	0.00177	CCND1, CDKN1A, CHEK1, DTL, KLF10, PCNA, TYMS
	growth	growth of cells	0.000659	BCCIP, CABLES1, CCND1, CDKN1A, KLF10, MCM2, MCM3, MCM7, NME1, PNN (includes EG:5411), PNPT1, TSG101, TYMS
		growth of cell lines	0.0011	BCCIP, CABLES1, CCND1, CDKN1A, MCM2, NME1, PNN (includes EG:5411), PNPT1, TYMS
		growth of eukaryotic cells	0.00173	BCCIP, CABLES1, CCND1, CDKN1A, MCM2, NME1, PNN (includes EG:5411), PNPT1, TSG101, TYMS
		growth of tumor cell lines	0.000936	BCCIP, CABLES1, CCND1, CDKN1A, MCM2, NME1, PNPT1, TYMS
		growth of epithelial cell lines	0.000572	CCND1, CDKN1A, PNN (includes EG:5411)
		growth of epithelial cells	0.00137	CCND1, CDKN1A, TSG101
		growth of breast cancer cell lines	0.00195	BCCIP, CCND1, NME1, TYMS
		growth of fibroblasts	0.00288	CCND1, CDKN1A, TSG101
		growth of connective tissue cells	0.00481	CCND1, CDKN1A, TSG101
		arrest in growth of cells	0.00152	CCND1, CDKN1A, PNPT1, TSG101
		arrest in growth of eukaryotic cells	0.00101	CCND1, CDKN1A, PNPT1, TSG101
		arrest in growth of cell lines	0.00619	CCND1, CDKN1A, PNPT1
	quantity	quantity of tumor cell lines	0.00354	CCND1, CDKN1A, TYMS
Cell Death	cell death	cell death	3.4e-05	ATR, CABLES1, CCND1, CDC6, CDKN1A, CHEK1, FEN1, KLF6, KLF10, LGALS8, MAD2L1, MCM2, NME1, ORC2L, PCNA, PNPT1, TP53INP1, TSG101, TYMS
		cell death of cell lines	4.38e-05	ATR, CABLES1, CCND1, CDC6, CDKN1A, CHEK1, KLF6, LGALS8, MAD2L1, ORC2L, PCNA, PNPT1, TP53INP1, TYMS
		cell death of eukaryotic cells	0.000178	ATR, CABLES1, CCND1, CDC6, CDKN1A, CHEK1, KLF6, LGALS8, MAD2L1, MCM2, ORC2L, PCNA, PNPT1, TP53INP1, TSG101, TYMS
		cell death of tumor cell lines	0.000364	ATR, CABLES1, CCND1, CDC6, CDKN1A, CHEK1, KLF6, LGALS8, MAD2L1, PCNA, TYMS
		cell death of tumor cells	0.00152	CDC6, CDKN1A, MAD2L1, MCM2, TSG101
		cell death of cancer cells	0.00397	CDC6, CDKN1A, MAD2L1, MCM2
		cell death of lymphoblastoid cell lines	0.000198	CDKN1A, CHEK1, PCNA
		cell death of bone cancer cell lines	0.000211	ATR, CABLES1, CDKN1A, CHEK1
		cell death of lung cancer cell lines	0.0067	CDKN1A, KLF6, LGALS8
		cell death of breast cancer cell lines	0.00718	CCND1, CDKN1A, MAD2L1, TYMS
	apoptosis	apoptosis	7.11e-05	ATR, CCND1, CDC6, CDKN1A, CHEK1, FEN1, KLF6, KLF10, LGALS8, MAD2L1, MCM2, NME1, ORC2L, PCNA, PNPT1, TP53INP1, TYMS
		apoptosis of cell lines	0.00083	CCND1, CDC6, CDKN1A, KLF6, LGALS8, MAD2L1, ORC2L, PCNA, PNPT1, TP53INP1, TYMS
		apoptosis of eukaryotic cells	0.00465	CCND1, CDC6, CDKN1A, KLF6, LGALS8, MAD2L1, MCM2, ORC2L, PCNA, PNPT1, TP53INP1, TYMS
		apoptosis of tumor cell lines	0.00776	CCND1, CDC6, CDKN1A, KLF6, LGALS8, MAD2L1, PCNA, TYMS
		apoptosis of lung cancer cell lines	0.00481	CDKN1A, KLF6, LGALS8
	survival	survival of tumor cell lines	0.00102	ATR, CCND1, CDKN1A, CHEK1, MAD2L1, PCNA
		survival of cell lines	0.00391	ATR, CCND1, CDKN1A, CHEK1, MAD2L1, PCNA
		survival of breast cancer cell lines	0.0006	CCND1, CDKN1A, MAD2L1
Skeletal and Muscular Disorders	interphase	arrest in interphase of bone cancer cell lines	3.62e-05	ATR, CCND1, CDKN1A
		interphase of bone cancer cell lines	7.93e-05	ATR, CCND1, CDKN1A
	cell death	cell death of bone cancer cell lines	0.000211	ATR, CABLES1, CDKN1A, CHEK1
Cell Morphology	transformation	transformation of cells	3.79e-05	CCND1, CCNE2 (includes EG:9134), CDKN1A, HBP1, KLF6, LETMD1, RUVBL1, TSG101
		transformation of cell lines	0.000147	CCND1, CDKN1A, HBP1, KLF6, LETMD1, TSG101
		transformation of eukaryotic cells	0.000599	CCND1, CDKN1A, HBP1, KLF6, LETMD1, TSG101
		transformation of fibroblast cell lines	4.52e-05	CCND1, CDKN1A, HBP1, KLF6, LETMD1, TSG101
	morphology	morphology of nucleus	0.000105	BUB3, CHEK1, TSG101
Connective Tissue Disorders	transformation	transformation of fibroblast cell lines	4.52e-05	CCND1, CDKN1A, HBP1, KLF6, LETMD1, TSG101
Cellular Assembly and Organization	morphology	morphology of nucleus	0.000105	BUB3, CHEK1, TSG101
Cellular Development	differentiation	differentiation of keratinocytes	0.000244	CCND1, CDKN1A, TSG101
		differentiation of epidermal cells	0.000897	CCND1, CDKN1A, TSG101
		differentiation of epithelial cells	0.00822	CCND1, CDKN1A, TSG101
Cellular Development	growth	growth of epithelial cell lines	0.000572	CCND1, CDKN1A, PNN (includes EG:5411)
		growth of epithelial cells	0.00137	CCND1, CDKN1A, TSG101
		growth of fibroblasts	0.00288	CCND1, CDKN1A, TSG101
Hair and Skin Development and Function	differentiation	differentiation of keratinocytes	0.000244	CCND1, CDKN1A, TSG101
		differentiation of epidermal cells	0.000897	CCND1, CDKN1A, TSG101
	cell cycle progression	cell cycle progression of epithelial cell lines	0.000552	PNN (includes EG:5411), TP53INP1
	growth	growth of epithelial cell lines	0.000572	CCND1, CDKN1A, PNN (includes EG:5411)
Respiratory Disease	cell death	cell death of lung cancer cell lines	0.0067	CDKN1A, KLF6, LGALS8
Cellular Function and Maintenance	contact growth inhibition	contact growth inhibition	0.00345	CCND1, CDKN1A, KLF6
	cytostasis	cytostasis	0.0065	CCND1, CDKN1A, HBP1, KLF6
Cell-To-Cell Signaling and Interaction	contact growth inhibition	contact growth inhibition	0.00345	CCND1, CDKN1A, KLF6
Tissue Development	accumulation	accumulation of cells	0.00385	CCND1, CDKN1A, CHEK1, E2F6
Dermatological Diseases and Conditions	skin tumor	skin tumor	0.00328	CHEK1, NME1, TYMS
	skin cancer	skin cancer	0.00363	CHEK1, NME1, TYMS
Energy Production	hydrolysis	hydrolysis of ATP	0.00452	CDC6, RUVBL1

## Sheet: Cell death
¬© 2000-2007 Ingenuity Systems, Inc. All rights reserved.
Category	Process	Process Annotation	Adjusted P	Genes
Cell Death	cell death	cell death	3.33e-13	ATP2B1, BAG1, BAK1, BBC3, BCL2, BIK, C1QBP, CASP8, CASP9, CXCL12, DNAJA3, ERBB3, FKBP5, FRAT1, HSPA8, IL6ST, IRS1, IVNS1ABP, JAK2, MAPT, MYB (includes EG:4602), MYBL1, NCL, NDRG1, NFKBIA, OGG1, PAWR, PHLDA1, PINK1, PRKCZ, RET, RNF19, TGFB3
		cell death of eukaryotic cells	1.28e-13	ATP2B1, BAG1, BAK1, BBC3, BCL2, BIK, CASP8, CASP9, CXCL12, DNAJA3, ERBB3, FKBP5, FRAT1, HSPA8, IL6ST, IRS1, IVNS1ABP, JAK2, MAPT, MYB (includes EG:4602), MYBL1, NCL, NFKBIA, OGG1, PAWR, PHLDA1, PINK1, PRKCZ, RET, RNF19, TGFB3
		cell death of cell lines	5.93e-12	ATP2B1, BAG1, BAK1, BBC3, BCL2, BIK, CASP8, CASP9, CXCL12, DNAJA3, ERBB3, FKBP5, HSPA8, IRS1, IVNS1ABP, JAK2, MAPT, MYB (includes EG:4602), MYBL1, NCL, NFKBIA, PAWR, PINK1, PRKCZ, RET
		cell death of tumor cell lines	2.23e-11	ATP2B1, BAG1, BAK1, BBC3, BCL2, BIK, CASP8, CASP9, CXCL12, DNAJA3, ERBB3, FKBP5, HSPA8, JAK2, MYB (includes EG:4602), MYBL1, NCL, NFKBIA, PAWR, PINK1, PRKCZ, RET
		cell death of leukemia cell lines	1.56e-07	BCL2, BIK, CASP8, CASP9, CXCL12, FKBP5, HSPA8, JAK2, NFKBIA, PRKCZ
		cell death of leukocyte cell lines	1.6e-07	BAG1, BAK1, BCL2, CASP8, CASP9, IRS1, JAK2, MYB (includes EG:4602), PRKCZ
		cell death of fibroblast cell lines	1.65e-07	BAK1, BBC3, BCL2, CASP8, CASP9, DNAJA3, IVNS1ABP, MAPT, PAWR, PRKCZ
		cell death of neurons	2.32e-07	BAK1, BCL2, CASP8, CASP9, CXCL12, ERBB3, FRAT1, MAPT, NFKBIA, PAWR, RNF19
		cell death of bone cell lines	3.69e-07	BCL2, CASP8, CASP9, IRS1, JAK2, MYB (includes EG:4602)
		cell death of brain cells	6.16e-07	BAK1, BCL2, CASP9, CXCL12, FRAT1, MAPT, NFKBIA, PAWR
		cell death of cervical cancer cell lines	9.29e-07	ATP2B1, BAG1, BAK1, BBC3, BCL2, CASP8, DNAJA3, PINK1
		cell death of lymphoma cell lines	1.1e-06	BCL2, BIK, CASP8, CASP9, MYBL1, NCL, NFKBIA, PRKCZ
		cell death of central nervous system cells	1.21e-06	BAK1, BCL2, CASP9, CXCL12, FRAT1, MAPT, NFKBIA, PAWR
		cell death of cancer cells	1.41e-06	BCL2, BIK, CASP8, CASP9, CXCL12, NFKBIA, PAWR, PHLDA1
		cell death of blood cells	2.2e-06	BAK1, BCL2, CASP8, CASP9, CXCL12, DNAJA3, IL6ST, JAK2, NFKBIA, PAWR
		cell death of lymphatic system cells	2.96e-06	BAK1, BCL2, CASP8, CASP9, CXCL12, DNAJA3, IL6ST, JAK2, NFKBIA, PAWR
		cell death of breast cancer cell lines	4.94e-06	BAG1, BAK1, BCL2, BIK, CASP8, CASP9, NFKBIA, PINK1
		cell death of motor neurons	5.95e-06	BCL2, CASP8, ERBB3, PAWR
		cell death of leukocytes	6.03e-06	BAK1, BCL2, CASP8, CASP9, CXCL12, DNAJA3, JAK2, NFKBIA, PAWR
		cell death of tumor cells	1.03e-05	BCL2, BIK, CASP8, CASP9, CXCL12, NFKBIA, PAWR, PHLDA1
		cell death of lymphocytes	1.55e-05	BAK1, BCL2, CASP8, CASP9, CXCL12, DNAJA3, NFKBIA, PAWR
		cell death of mononuclear leukocytes	1.87e-05	BAK1, BCL2, CASP8, CASP9, CXCL12, DNAJA3, NFKBIA, PAWR
		cell death of T lymphocytes	2.36e-05	BAK1, BCL2, CASP8, CASP9, CXCL12, DNAJA3, NFKBIA
		cell death of cerebral cortex cells	2.48e-05	BAK1, BCL2, CASP9, MAPT, NFKBIA, PAWR
		cell death of bone cancer cell lines	3.46e-05	BCL2, BIK, CASP8, CASP9, DNAJA3
		cell death of hepatoma cell lines	3.78e-05	BCL2, CASP8, CASP9, NFKBIA, PRKCZ
		cell death of granule cells	4.25e-05	BCL2, CXCL12, FRAT1, MAPT
		cell death of hippocampal neurons	4.25e-05	BAK1, BCL2, CASP9, PAWR
		cell death of cardiomyocytes	4.67e-05	BAG1, BCL2, CASP8, CASP9, IL6ST
		cell death of heart cells	4.67e-05	BAG1, BCL2, CASP8, CASP9, IL6ST
		cell death of thymocytes	5.72e-05	BAK1, BCL2, CASP8, CASP9, DNAJA3
		cell death of epithelial cells	5.79e-05	BAK1, BCL2, BIK, CASP9, NFKBIA, TGFB3
		cell death of hippocampal cells	5.92e-05	BAK1, BCL2, CASP9, PAWR
		cell death of colorectal cancer cell lines	6.29e-05	BBC3, BCL2, BIK, CASP8, CASP9, MYB (includes EG:4602)
		cell death of lung cancer cell lines	0.000122	BAK1, BBC3, BCL2, CASP8, ERBB3
		cell death of melanoma cell lines	0.000153	BBC3, BCL2, BIK, PAWR
		cell death of granulocytes	0.00016	BAK1, BCL2, CXCL12, JAK2
		cell death of glioma cells	0.000176	BCL2, CASP8, CXCL12
		cell death of kidney cancer cell lines	0.000176	BCL2, CASP8, PAWR
		cell death of melanoma cells	0.000231	BCL2, CASP9, PHLDA1
		cell death of sympathetic neuron	0.000251	BAK1, BCL2, CASP9
		cell death of myeloid cells	0.000287	BAK1, BCL2, CXCL12, JAK2
		cell death of muscle cells	0.00035	BAG1, BCL2, CASP8, CASP9, IL6ST
		cell death of B lymphocytes	0.00035	BCL2, CASP8, CASP9, NFKBIA
		cell death of endothelial cells	0.000472	BCL2, CASP8, CASP9, NFKBIA
		cell death of carcinoma cell lines	0.000562	BAK1, BCL2, CASP8, ERBB3
		cell death of breast cell lines	0.000591	BCL2, JAK2, NFKBIA
		cell death of cortical neurons	0.000778	BAK1, BCL2, MAPT, NFKBIA
		cell death of bone marrow cells	0.000827	BAK1, BCL2, CXCL12, JAK2
		cell death of neuroblastoma cell lines	0.000852	BBC3, BCL2, PINK1, RET
		cell death of phagocytes	0.000852	BCL2, CASP8, CXCL12, NFKBIA
		cell death of fibroblasts	0.00125	BAK1, BCL2, BIK, CASP8, CASP9
		cell death of leukemia cells	0.00163	BCL2, CASP8, NFKBIA
		cell death of nervous tissue cell lines	0.0017	BAK1, BCL2, BIK
		cell death of sarcoma cells	0.00208	BCL2, CASP8, NFKBIA
		cell death of neuroglia	0.00225	BCL2, CXCL12, OGG1
		cell death of prostate cancer cell lines	0.0029	BCL2, CASP8, CASP9, PAWR
		cell death of macrophages	0.00309	BCL2, CASP8, NFKBIA
	apoptosis	apoptosis	2.95e-12	BAG1, BAK1, BBC3, BCL2, BIK, C1QBP, CASP8, CASP9, CXCL12, DNAJA3, ERBB3, FKBP5, FRAT1, HSPA8, IL6ST, IRS1, JAK2, MAPT, MYB (includes EG:4602), MYBL1, NCL, NDRG1, NFKBIA, OGG1, PAWR, PHLDA1, PINK1, PRKCZ, RET, TGFB3
		apoptosis of eukaryotic cells	1.21e-12	BAG1, BAK1, BBC3, BCL2, BIK, CASP8, CASP9, CXCL12, DNAJA3, ERBB3, FKBP5, FRAT1, HSPA8, IL6ST, IRS1, JAK2, MAPT, MYB (includes EG:4602), MYBL1, NCL, NFKBIA, OGG1, PAWR, PHLDA1, PINK1, PRKCZ, RET, TGFB3
		apoptosis of tumor cell lines	1.21e-11	BAG1, BAK1, BBC3, BCL2, BIK, CASP8, CASP9, CXCL12, DNAJA3, ERBB3, FKBP5, HSPA8, JAK2, MYB (includes EG:4602), MYBL1, NCL, NFKBIA, PAWR, PINK1, PRKCZ, RET
		apoptosis of cell lines	1.47e-10	BAG1, BAK1, BBC3, BCL2, BIK, CASP8, CASP9, CXCL12, DNAJA3, ERBB3, FKBP5, HSPA8, IRS1, JAK2, MYB (includes EG:4602), MYBL1, NCL, NFKBIA, PAWR, PINK1, PRKCZ, RET
		apoptosis of leukemia cell lines	4.3e-08	BCL2, BIK, CASP8, CASP9, CXCL12, FKBP5, HSPA8, JAK2, NFKBIA, PRKCZ
		apoptosis of leukocyte cell lines	8.49e-08	BAG1, BAK1, BCL2, CASP8, CASP9, IRS1, JAK2, MYB (includes EG:4602), PRKCZ
		apoptosis of bone cell lines	2.54e-07	BCL2, CASP8, CASP9, IRS1, JAK2, MYB (includes EG:4602)
		apoptosis of lymphoma cell lines	3.84e-07	BCL2, BIK, CASP8, CASP9, MYBL1, NCL, NFKBIA, PRKCZ
		apoptosis of cancer cells	4.97e-07	BCL2, BIK, CASP8, CASP9, CXCL12, NFKBIA, PAWR, PHLDA1
		apoptosis of breast cancer cell lines	2.22e-06	BAG1, BAK1, BCL2, BIK, CASP8, CASP9, NFKBIA, PINK1
		apoptosis of cervical cancer cell lines	3.2e-06	BAG1, BAK1, BBC3, BCL2, CASP8, DNAJA3, PINK1
		apoptosis of neurons	3.59e-06	BAK1, BCL2, CASP9, CXCL12, ERBB3, FRAT1, MAPT, PAWR
		apoptosis of tumor cells	3.79e-06	BCL2, BIK, CASP8, CASP9, CXCL12, NFKBIA, PAWR, PHLDA1
		apoptosis of blood cells	6.68e-06	BAK1, BCL2, CASP8, CASP9, CXCL12, IL6ST, JAK2, NFKBIA, PAWR
		apoptosis of lymphatic system cells	9.02e-06	BAK1, BCL2, CASP8, CASP9, CXCL12, IL6ST, JAK2, NFKBIA, PAWR
		apoptosis of bone cancer cell lines	1.23e-05	BCL2, BIK, CASP8, CASP9, DNAJA3
		apoptosis of cardiomyocytes	1.87e-05	BAG1, BCL2, CASP8, CASP9, IL6ST
		apoptosis of heart cells	1.87e-05	BAG1, BCL2, CASP8, CASP9, IL6ST
		apoptosis of hepatoma cell lines	1.87e-05	BCL2, CASP8, CASP9, NFKBIA, PRKCZ
		apoptosis of leukocytes	2.08e-05	BAK1, BCL2, CASP8, CASP9, CXCL12, JAK2, NFKBIA, PAWR
		apoptosis of fibroblast cell lines	2.36e-05	BAK1, BBC3, BCL2, CASP8, CASP9, PAWR, PRKCZ
		apoptosis of colorectal cancer cell lines	2.48e-05	BBC3, BCL2, BIK, CASP8, CASP9, MYB (includes EG:4602)
		apoptosis of epithelial cells	3.1e-05	BAK1, BCL2, BIK, CASP9, NFKBIA, TGFB3
		apoptosis of lymphocytes	5.38e-05	BAK1, BCL2, CASP8, CASP9, CXCL12, NFKBIA, PAWR
		apoptosis of brain cells	6.18e-05	BCL2, CASP9, CXCL12, FRAT1, PAWR
		apoptosis of mononuclear leukocytes	6.67e-05	BAK1, BCL2, CASP8, CASP9, CXCL12, NFKBIA, PAWR
		apoptosis of lung cancer cell lines	6.93e-05	BAK1, BBC3, BCL2, CASP8, ERBB3
		apoptosis of glioma cells	7.33e-05	BCL2, CASP8, CXCL12
		apoptosis of central nervous system cells	9.62e-05	BCL2, CASP9, CXCL12, FRAT1, PAWR
		apoptosis of T lymphocytes	9.84e-05	BAK1, BCL2, CASP8, CASP9, CXCL12, NFKBIA
		apoptosis of sympathetic neuron	0.000118	BAK1, BCL2, CASP9
		apoptosis of melanoma cells	0.000131	BCL2, CASP9, PHLDA1
		apoptosis of granulocytes	0.000153	BAK1, BCL2, CXCL12, JAK2
		apoptosis of muscle cells	0.000163	BAG1, BCL2, CASP8, CASP9, IL6ST
		apoptosis of myeloid cells	0.000212	BAK1, BCL2, CXCL12, JAK2
		apoptosis of B lymphocytes	0.000222	BCL2, CASP8, CASP9, NFKBIA
		apoptosis of carcinoma cell lines	0.000337	BAK1, BCL2, CASP8, ERBB3
		apoptosis of neuroblastoma cell lines	0.000337	BBC3, BCL2, PINK1, RET
		apoptosis of endothelial cells	0.000364	BCL2, CASP8, CASP9, NFKBIA
		apoptosis of breast cell lines	0.000398	BCL2, JAK2, NFKBIA
		apoptosis of granule cells	0.000427	BCL2, CXCL12, FRAT1
		apoptosis of fibroblasts	0.000428	BAK1, BCL2, BIK, CASP8, CASP9
		apoptosis of bone marrow cells	0.000601	BAK1, BCL2, CXCL12, JAK2
		apoptosis of phagocytes	0.000622	BCL2, CASP8, CXCL12, NFKBIA
		apoptosis of melanoma cell lines	0.00137	BCL2, BIK, PAWR
		apoptosis of endocrine cells	0.0017	CASP9, NFKBIA, RET
		apoptosis of connective tissue cells	0.00176	BAK1, BCL2, BIK, CASP8, CASP9
		apoptosis of prostate cancer cell lines	0.00194	BCL2, CASP8, CASP9, PAWR
		apoptosis of macrophages	0.00208	BCL2, CASP8, NFKBIA
		apoptosis of endothelial cell lines	0.00279	BCL2, CASP9, CXCL12
		apoptosis of epithelial cell lines	0.00314	BCL2, CASP8, CASP9, JAK2
	survival	survival of eukaryotic cells	1.59e-09	BAG1, BBC3, BCL2, CASP9, CISH, CXCL12, ERBB3, IL6ST, IRS1, JAK1, JAK2, MYB (includes EG:4602), NDRG1, NFKBIA, OGG1, PRKCZ, RET
		survival of cells	7.29e-09	BAG1, BBC3, BCL2, CASP9, CISH, CXCL12, ERBB3, IL6ST, IRS1, JAK1, JAK2, MYB (includes EG:4602), NDRG1, NFKBIA, OGG1, PRKCZ, RET
		survival of cell lines	3.14e-07	BAG1, BCL2, CASP9, CXCL12, ERBB3, IL6ST, IRS1, JAK1, JAK2, MYB (includes EG:4602), OGG1, RET
		survival of leukocyte cell lines	1.53e-09	BCL2, CASP9, ERBB3, IL6ST, IRS1, JAK2, MYB (includes EG:4602)
		survival of leukocytes	1.69e-08	BBC3, BCL2, CASP9, CISH, CXCL12, JAK2, MYB (includes EG:4602), PRKCZ
		survival of lymphatic system cells	3.86e-08	BBC3, BCL2, CASP9, CISH, CXCL12, JAK2, MYB (includes EG:4602), PRKCZ
		survival of lymphocytes	5.55e-08	BBC3, BCL2, CASP9, CISH, CXCL12, MYB (includes EG:4602), PRKCZ
		survival of T lymphocytes	5.75e-08	BBC3, BCL2, CASP9, CISH, CXCL12, MYB (includes EG:4602)
		survival of mononuclear leukocytes	6.78e-08	BBC3, BCL2, CASP9, CISH, CXCL12, MYB (includes EG:4602), PRKCZ
		survival of blood cells	1.07e-07	BBC3, BCL2, CASP9, CISH, CXCL12, JAK2, MYB (includes EG:4602), PRKCZ
		survival of bone cell lines	1.47e-06	BCL2, ERBB3, IRS1, MYB (includes EG:4602)
		survival of B lymphocytes	2.32e-05	BCL2, CXCL12, MYB (includes EG:4602), PRKCZ
		survival of thymocytes	3.55e-05	BCL2, CASP9, MYB (includes EG:4602)
		survival of sensory neurons	6.43e-05	BCL2, CXCL12, RET
		survival of neurons	0.00204	BCL2, CXCL12, NFKBIA, RET
	cell viability	cell viability of eukaryotic cells	0.000576	BAG1, BCL2, CXCL12, JAK2, NFKBIA, OGG1
		cell viability of cells	0.000844	BAG1, BCL2, CXCL12, JAK2, NFKBIA, OGG1
		cell viability of cell lines	0.000992	BAG1, BCL2, JAK2, NFKBIA, OGG1
		cell viability of tumor cell lines	0.00284	BAG1, BCL2, NFKBIA, OGG1
		cell viability of leukocyte cell lines	3e-05	BAG1, BCL2, JAK2
	anoikis	anoikis	8.52e-05	BAK1, BCL2, CASP8, CASP9
		anoikis of eukaryotic cells	4.87e-05	BAK1, BCL2, CASP8, CASP9
		anoikis of cell lines	0.000457	BAK1, BCL2, CASP8
	activation-induced cell death	activation-induced cell death of eukaryotic cells	0.000522	BCL2, CASP8, IRS1
		activation-induced cell death	0.00093	BCL2, CASP8, IRS1
Cancer	apoptosis	apoptosis of tumor cell lines	1.21e-11	BAG1, BAK1, BBC3, BCL2, BIK, CASP8, CASP9, CXCL12, DNAJA3, ERBB3, FKBP5, HSPA8, JAK2, MYB (includes EG:4602), MYBL1, NCL, NFKBIA, PAWR, PINK1, PRKCZ, RET
		apoptosis of leukemia cell lines	4.3e-08	BCL2, BIK, CASP8, CASP9, CXCL12, FKBP5, HSPA8, JAK2, NFKBIA, PRKCZ
		apoptosis of lymphoma cell lines	3.84e-07	BCL2, BIK, CASP8, CASP9, MYBL1, NCL, NFKBIA, PRKCZ
		apoptosis of cancer cells	4.97e-07	BCL2, BIK, CASP8, CASP9, CXCL12, NFKBIA, PAWR, PHLDA1
		apoptosis of breast cancer cell lines	2.22e-06	BAG1, BAK1, BCL2, BIK, CASP8, CASP9, NFKBIA, PINK1
		apoptosis of cervical cancer cell lines	3.2e-06	BAG1, BAK1, BBC3, BCL2, CASP8, DNAJA3, PINK1
		apoptosis of tumor cells	3.79e-06	BCL2, BIK, CASP8, CASP9, CXCL12, NFKBIA, PAWR, PHLDA1
		apoptosis of bone cancer cell lines	1.23e-05	BCL2, BIK, CASP8, CASP9, DNAJA3
		apoptosis of hepatoma cell lines	1.87e-05	BCL2, CASP8, CASP9, NFKBIA, PRKCZ
		apoptosis of colorectal cancer cell lines	2.48e-05	BBC3, BCL2, BIK, CASP8, CASP9, MYB (includes EG:4602)
		apoptosis of lung cancer cell lines	6.93e-05	BAK1, BBC3, BCL2, CASP8, ERBB3
		apoptosis of glioma cells	7.33e-05	BCL2, CASP8, CXCL12
		apoptosis of melanoma cells	0.000131	BCL2, CASP9, PHLDA1
		apoptosis of carcinoma cell lines	0.000337	BAK1, BCL2, CASP8, ERBB3
		apoptosis of neuroblastoma cell lines	0.000337	BBC3, BCL2, PINK1, RET
		apoptosis of melanoma cell lines	0.00137	BCL2, BIK, PAWR
		apoptosis of prostate cancer cell lines	0.00194	BCL2, CASP8, CASP9, PAWR
	cell death	cell death of tumor cell lines	2.23e-11	ATP2B1, BAG1, BAK1, BBC3, BCL2, BIK, CASP8, CASP9, CXCL12, DNAJA3, ERBB3, FKBP5, HSPA8, JAK2, MYB (includes EG:4602), MYBL1, NCL, NFKBIA, PAWR, PINK1, PRKCZ, RET
		cell death of leukemia cell lines	1.56e-07	BCL2, BIK, CASP8, CASP9, CXCL12, FKBP5, HSPA8, JAK2, NFKBIA, PRKCZ
		cell death of cervical cancer cell lines	9.29e-07	ATP2B1, BAG1, BAK1, BBC3, BCL2, CASP8, DNAJA3, PINK1
		cell death of lymphoma cell lines	1.1e-06	BCL2, BIK, CASP8, CASP9, MYBL1, NCL, NFKBIA, PRKCZ
		cell death of cancer cells	1.41e-06	BCL2, BIK, CASP8, CASP9, CXCL12, NFKBIA, PAWR, PHLDA1
		cell death of breast cancer cell lines	4.94e-06	BAG1, BAK1, BCL2, BIK, CASP8, CASP9, NFKBIA, PINK1
		cell death of tumor cells	1.03e-05	BCL2, BIK, CASP8, CASP9, CXCL12, NFKBIA, PAWR, PHLDA1
		cell death of bone cancer cell lines	3.46e-05	BCL2, BIK, CASP8, CASP9, DNAJA3
		cell death of hepatoma cell lines	3.78e-05	BCL2, CASP8, CASP9, NFKBIA, PRKCZ
		cell death of colorectal cancer cell lines	6.29e-05	BBC3, BCL2, BIK, CASP8, CASP9, MYB (includes EG:4602)
		cell death of lung cancer cell lines	0.000122	BAK1, BBC3, BCL2, CASP8, ERBB3
		cell death of melanoma cell lines	0.000153	BBC3, BCL2, BIK, PAWR
		cell death of glioma cells	0.000176	BCL2, CASP8, CXCL12
		cell death of kidney cancer cell lines	0.000176	BCL2, CASP8, PAWR
		cell death of melanoma cells	0.000231	BCL2, CASP9, PHLDA1
		cell death of carcinoma cell lines	0.000562	BAK1, BCL2, CASP8, ERBB3
		cell death of neuroblastoma cell lines	0.000852	BBC3, BCL2, PINK1, RET
		cell death of leukemia cells	0.00163	BCL2, CASP8, NFKBIA
		cell death of sarcoma cells	0.00208	BCL2, CASP8, NFKBIA
		cell death of prostate cancer cell lines	0.0029	BCL2, CASP8, CASP9, PAWR
	drug resistance	drug resistance of breast cancer cell lines	7.57e-07	BAK1, BCL2, BIK
		drug resistance of tumor cell lines	1.32e-06	BAK1, BCL2, BIK
	formation	formation of carcinoma	1.18e-06	BCL2, ERBB3, NFKBIA, OGG1, RET
		formation of malignant tumor	3.31e-05	BCL2, ERBB3, NFKBIA, OGG1, RET
		formation of primary tumor	8.34e-05	BCL2, ERBB3, NFKBIA, OGG1, RET
		formation of tumor	0.000359	BCL2, ERBB3, NFKBIA, OGG1, RET
		formation of benign tumor	0.000629	BCL2, ERBB3, OGG1
	tumorigenesis	tumorigenesis	3.04e-06	BAK1, BCL2, CASP8, CASP9, ERBB3, HSPA8, IL6ST, IRS1, JAK2, MYB (includes EG:4602), MYBL1, NDRG1, NFKBIA, OGG1, PRKCZ, RET
		tumorigenesis of mice	0.00046	BCL2, IRS1, JAK2, PRKCZ, RET
		tumorigenesis of rodents	0.000518	BCL2, IRS1, JAK2, PRKCZ, RET
		tumorigenesis of eukaryotic cells	0.00112	BCL2, CASP9, IRS1, NFKBIA, RET
		tumorigenesis of tissue	0.00114	BCL2, NFKBIA, RET
		tumorigenesis of mammalia	0.00118	BCL2, IRS1, JAK2, PRKCZ, RET
		tumorigenesis of cells	0.00153	BCL2, CASP9, IRS1, NFKBIA, RET
	transformation	transformation	5.87e-06	BCL2, DNAJA3, ERBB3, IRS1, JAK2, MYB (includes EG:4602), PAWR, PRKCZ, PRMT5, RET
		transformation of cells	4.48e-06	BCL2, DNAJA3, ERBB3, IRS1, JAK2, MYB (includes EG:4602), PAWR, PRKCZ, PRMT5, RET
		transformation of eukaryotic cells	4.98e-05	BCL2, DNAJA3, ERBB3, IRS1, JAK2, MYB (includes EG:4602), PRMT5, RET
		transformation of cell lines	0.000547	BCL2, DNAJA3, IRS1, JAK2, PRMT5, RET
	hyperproliferation	hyperproliferation	2.55e-05	BCL2, CASP9, IRS1, MYB (includes EG:4602), MYBL1, NFKBIA, RET
	cell movement	cell movement of tumor cell lines	4.63e-05	BAG1, CXCL12, DNAJA3, ERBB3, IRS1, JAK2, PRKCZ, RET
		cell movement of breast cancer cell lines	0.000489	CXCL12, DNAJA3, ERBB3, PRKCZ
	growth	growth of tumor cell lines	4.72e-05	BAG1, BCL2, CXCL12, DNAJA3, ERBB3, IL6ST, IRS1, JAK2, MYBL1, RET, TGFB3
		growth of tumor	0.00302	BCL2, ERBB3, HSPA8, NDRG1
	neoplasia	neoplasia	7.63e-05	BAK1, BCL2, CASP8, ERBB3, IL6ST, JAK2, MYB (includes EG:4602), MYBL1, NDRG1, NFKBIA, OGG1, RET
	morphology	morphology of tumor cell lines	0.000107	BAK1, BCL2, CXCL12, IL6ST, IRF6
	benign tumor	benign tumor	0.00013	BCL2, ERBB3, IL6ST, OGG1, RET
	gastric cancer	gastric cancer	0.000242	BAK1, CASP8, MYBL1, RET
	carcinoma	carcinoma	0.000329	BCL2, CASP8, ERBB3, MYBL1, NFKBIA, OGG1, RET
	tumor	tumor	0.000381	BCL2, CASP8, ERBB3, HSPA8, IL6ST, MYBL1, NDRG1, NFKBIA, OGG1, RET
		hyperplasia of eukaryotic cells	0.0027	CASP9, IRS1, RET
		hyperplasia of cells	0.00319	CASP9, IRS1, RET
	cancer	cancer	0.000471	BAK1, BCL2, CASP8, ERBB3, JAK2, MYB (includes EG:4602), MYBL1, NFKBIA, OGG1, RET
	primary tumor	primary tumor	0.00123	BCL2, CASP8, ERBB3, IL6ST, MYBL1, NFKBIA, OGG1, RET
	proliferation	proliferation of tumor cell lines	0.00167	BCL2, CASP8, CXCL12, DNAJA3, ERBB3, IL6ST, JAK1, RET
	adenoma	adenoma	0.00178	ERBB3, IL6ST, OGG1
	cell viability	cell viability of tumor cell lines	0.00284	BAG1, BCL2, NFKBIA, OGG1
	invasion	invasion of eukaryotic cells	0.00192	BCL2, CXCL12, ERBB3, JAK2, RET, TGFB3
		invasion of cells	0.00257	BCL2, CXCL12, ERBB3, JAK2, RET, TGFB3
	migration	migration of tumor cell lines	0.00212	BAG1, CXCL12, DNAJA3, ERBB3, JAK2
		migration of breast cancer cell lines	0.00225	CXCL12, DNAJA3, ERBB3
	stomach tumor	stomach tumor	0.00299	CASP8, MYBL1, RET
Hematological System Development and Function	survival	survival of leukocyte cell lines	1.53e-09	BCL2, CASP9, ERBB3, IL6ST, IRS1, JAK2, MYB (includes EG:4602)
		survival of lymphocytes	5.55e-08	BBC3, BCL2, CASP9, CISH, CXCL12, MYB (includes EG:4602), PRKCZ
		survival of T lymphocytes	5.75e-08	BBC3, BCL2, CASP9, CISH, CXCL12, MYB (includes EG:4602)
		survival of B lymphocytes	2.32e-05	BCL2, CXCL12, MYB (includes EG:4602), PRKCZ
		survival of thymocytes	3.55e-05	BCL2, CASP9, MYB (includes EG:4602)
	proliferation	proliferation of leukocyte cell lines	1.22e-07	BAG1, BCL2, CXCL12, ERBB3, IL6ST, IRS1, JAK2, MYB (includes EG:4602)
		proliferation of lymphocytes	5.89e-05	BCL2, C1QBP, CASP8, CISH, CXCL12, DNAJA3, MYB (includes EG:4602), PAWR, PRKCZ
		proliferation of mononuclear leukocytes	6.25e-05	BCL2, C1QBP, CASP8, CISH, CXCL12, DNAJA3, MYB (includes EG:4602), PAWR, PRKCZ
		proliferation of T lymphocytes	6.49e-05	BCL2, C1QBP, CASP8, CISH, CXCL12, DNAJA3, MYB (includes EG:4602), PAWR
		proliferation of leukocytes	8.94e-05	BCL2, C1QBP, CASP8, CISH, CXCL12, DNAJA3, MYB (includes EG:4602), PAWR, PRKCZ
		proliferation of B lymphocytes	0.00208	CASP8, CXCL12, PAWR, PRKCZ
	quantity	quantity of hematopoietic cells	2.04e-07	BAK1, BCL2, CASP8, IL6ST, MYB (includes EG:4602)
		quantity of hematopoietic progenitor cells	2.74e-06	BCL2, CASP8, IL6ST, MYB (includes EG:4602)
		quantity of blood cells	1.45e-05	BAK1, BCL2, CASP8, CISH, CXCL12, DNAJA3, IL6ST, JAK2, MYB (includes EG:4602), NFKBIA
		quantity of T lymphocytes	2.03e-05	BCL2, CASP8, CISH, DNAJA3, IL6ST, JAK2, NFKBIA
		quantity of lymphocytes	2.66e-05	BCL2, CASP8, CISH, CXCL12, DNAJA3, IL6ST, JAK2, NFKBIA
		quantity of mononuclear leukocytes	3.63e-05	BCL2, CASP8, CISH, CXCL12, DNAJA3, IL6ST, JAK2, NFKBIA
		quantity of blood platelets	0.000105	BCL2, CXCL12, IL6ST
		quantity of leukocytes	0.000182	BCL2, CASP8, CISH, CXCL12, DNAJA3, IL6ST, JAK2, NFKBIA
	myelopoiesis	myelopoiesis of organism	7.33e-05	CXCL12, JAK2, MYB (includes EG:4602)
		myelopoiesis	0.000591	CXCL12, JAK2, MYB (includes EG:4602)
	development	development of blood cells	0.00019	BCL2, CXCL12, IL6ST, JAK1, MYB (includes EG:4602), NFKBIA
	hematopoiesis	hematopoiesis	0.000304	BCL2, CXCL12, IL6ST, IRS1, JAK1, JAK2, MYB (includes EG:4602), NFKBIA
		hematopoiesis of organism	0.000836	CXCL12, JAK2, MYB (includes EG:4602)
	differentiation	differentiation of myeloid cells	0.000408	IRS1, JAK2, MYB (includes EG:4602), NFKBIA
		differentiation of red blood cells	0.002	BCL2, JAK2, MYB (includes EG:4602)
		differentiation of blood cells	0.00305	BCL2, CASP8, IRS1, JAK2, MYB (includes EG:4602), NFKBIA
	growth	growth of leukocyte cell lines	0.000601	BCL2, IL6ST, IRS1, JAK2
	expansion	expansion of lymphocytes	0.002	BCL2, CXCL12, MYBL1
	apoptosis	apoptosis of leukemia cell lines	4.3e-08	BCL2, BIK, CASP8, CASP9, CXCL12, FKBP5, HSPA8, JAK2, NFKBIA, PRKCZ
		apoptosis of leukocytes	2.08e-05	BAK1, BCL2, CASP8, CASP9, CXCL12, JAK2, NFKBIA, PAWR
		apoptosis of lymphocytes	5.38e-05	BAK1, BCL2, CASP8, CASP9, CXCL12, NFKBIA, PAWR
		apoptosis of mononuclear leukocytes	6.67e-05	BAK1, BCL2, CASP8, CASP9, CXCL12, NFKBIA, PAWR
		apoptosis of T lymphocytes	9.84e-05	BAK1, BCL2, CASP8, CASP9, CXCL12, NFKBIA
		apoptosis of granulocytes	0.000153	BAK1, BCL2, CXCL12, JAK2
		apoptosis of myeloid cells	0.000212	BAK1, BCL2, CXCL12, JAK2
		apoptosis of B lymphocytes	0.000222	BCL2, CASP8, CASP9, NFKBIA
		apoptosis of macrophages	0.00208	BCL2, CASP8, NFKBIA
	cell death	cell death of leukemia cell lines	1.56e-07	BCL2, BIK, CASP8, CASP9, CXCL12, FKBP5, HSPA8, JAK2, NFKBIA, PRKCZ
		cell death of leukocytes	6.03e-06	BAK1, BCL2, CASP8, CASP9, CXCL12, DNAJA3, JAK2, NFKBIA, PAWR
		cell death of lymphocytes	1.55e-05	BAK1, BCL2, CASP8, CASP9, CXCL12, DNAJA3, NFKBIA, PAWR
		cell death of mononuclear leukocytes	1.87e-05	BAK1, BCL2, CASP8, CASP9, CXCL12, DNAJA3, NFKBIA, PAWR
		cell death of T lymphocytes	2.36e-05	BAK1, BCL2, CASP8, CASP9, CXCL12, DNAJA3, NFKBIA
		cell death of thymocytes	5.72e-05	BAK1, BCL2, CASP8, CASP9, DNAJA3
		cell death of granulocytes	0.00016	BAK1, BCL2, CXCL12, JAK2
		cell death of myeloid cells	0.000287	BAK1, BCL2, CXCL12, JAK2
		cell death of B lymphocytes	0.00035	BCL2, CASP8, CASP9, NFKBIA
		cell death of leukemia cells	0.00163	BCL2, CASP8, NFKBIA
		cell death of macrophages	0.00309	BCL2, CASP8, NFKBIA
	hematological disorder	hematological disorder of mice	0.000915	BCL2, IL6ST, IRS1, JAK2, NFKBIA
		hematological disorder of rodents	0.00112	BCL2, IL6ST, IRS1, JAK2, NFKBIA
		hematological disorder of mammalia	0.00167	BCL2, IL6ST, IRS1, JAK2, NFKBIA
		hematological disorder of animal	0.00176	BCL2, IL6ST, IRS1, JAK2, NFKBIA
Cellular Growth and Proliferation	proliferation	proliferation of cells	6.64e-05	BAG1, BCL2, C1QBP, CASP8, CISH, CXCL12, DNAJA3, ERBB3, IL6ST, IRS1, JAK1, JAK2, MYB (includes EG:4602), NFKBIA, PAWR, PRKCZ, PRMT5, RET, TGFB3
		proliferation of eukaryotic cells	8.88e-06	BAG1, BCL2, C1QBP, CASP8, CISH, CXCL12, DNAJA3, ERBB3, IL6ST, IRS1, JAK1, JAK2, MYB (includes EG:4602), NFKBIA, PAWR, PRKCZ, RET, TGFB3
		proliferation of cell lines	1.61e-05	BAG1, BCL2, CASP8, CXCL12, DNAJA3, ERBB3, IL6ST, IRS1, JAK1, JAK2, MYB (includes EG:4602), PRKCZ, RET
		proliferation of leukocyte cell lines	1.22e-07	BAG1, BCL2, CXCL12, ERBB3, IL6ST, IRS1, JAK2, MYB (includes EG:4602)
		proliferation of endocrine cell lines	5.95e-06	IL6ST, IRS1, PRKCZ, RET
		proliferation of blood cells	2.97e-05	BCL2, C1QBP, CASP8, CISH, CXCL12, DNAJA3, JAK2, MYB (includes EG:4602), PAWR, PRKCZ
		proliferation of lymphocytes	5.89e-05	BCL2, C1QBP, CASP8, CISH, CXCL12, DNAJA3, MYB (includes EG:4602), PAWR, PRKCZ
		proliferation of mononuclear leukocytes	6.25e-05	BCL2, C1QBP, CASP8, CISH, CXCL12, DNAJA3, MYB (includes EG:4602), PAWR, PRKCZ
		proliferation of T lymphocytes	6.49e-05	BCL2, C1QBP, CASP8, CISH, CXCL12, DNAJA3, MYB (includes EG:4602), PAWR
		proliferation of leukocytes	8.94e-05	BCL2, C1QBP, CASP8, CISH, CXCL12, DNAJA3, MYB (includes EG:4602), PAWR, PRKCZ
		proliferation of lymphatic system cells	0.000153	BCL2, C1QBP, CASP8, CISH, CXCL12, DNAJA3, MYB (includes EG:4602), PAWR, PRKCZ
		proliferation of tumor cell lines	0.00167	BCL2, CASP8, CXCL12, DNAJA3, ERBB3, IL6ST, JAK1, RET
		proliferation of B lymphocytes	0.00208	CASP8, CXCL12, PAWR, PRKCZ
		proliferation of bone cell lines	0.00279	ERBB3, IRS1, MYB (includes EG:4602)
	growth	growth of cells	7.41e-07	BAG1, BCL2, CASP9, CSNK1D, CXCL12, DNAJA3, ERBB3, HNRPD, IL6ST, IRS1, IVNS1ABP, JAK2, MYB (includes EG:4602), MYBL1, NFKBIA, PAWR, PHLDA1, PRKCZ, RET, TGFB3
		growth of eukaryotic cells	6.62e-05	BAG1, BCL2, CXCL12, DNAJA3, ERBB3, IL6ST, IRS1, IVNS1ABP, JAK2, MYB (includes EG:4602), MYBL1, PRKCZ, RET, TGFB3
		growth of cell lines	9.76e-05	BAG1, BCL2, CXCL12, DNAJA3, ERBB3, IL6ST, IRS1, IVNS1ABP, JAK2, MYBL1, RET, TGFB3
		growth of tumor cell lines	4.72e-05	BAG1, BCL2, CXCL12, DNAJA3, ERBB3, IL6ST, IRS1, JAK2, MYBL1, RET, TGFB3
		growth of blood cells	0.00029	BCL2, CXCL12, IL6ST, MYB (includes EG:4602), MYBL1
		growth of leukocytes	0.0012	BCL2, CXCL12, IL6ST, MYBL1
		growth of leukocyte cell lines	0.000601	BCL2, IL6ST, IRS1, JAK2
	colony formation	colony formation	1.16e-05	BAG1, BCL2, CXCL12, IL6ST, IRS1, JAK2, NDRG1, PHLDA1, RET
		colony formation of cells	1.16e-05	BAG1, BCL2, CXCL12, IL6ST, IRS1, JAK2, NDRG1, PHLDA1, RET
		colony formation of eukaryotic cells	0.00192	BCL2, IL6ST, IRS1, JAK2, NDRG1, RET
		colony formation of cell lines	0.0029	BCL2, IL6ST, IRS1, NDRG1, RET
		colony formation of blood cells	0.00279	BCL2, IL6ST, JAK2
	expansion	expansion of blood cells	0.000489	BCL2, CXCL12, MYB (includes EG:4602), MYBL1
		expansion of eukaryotic cells	0.00114	BCL2, CXCL12, MYB (includes EG:4602), MYBL1
		expansion of cells	0.00134	BCL2, CXCL12, MYB (includes EG:4602), MYBL1
		expansion of lymphocytes	0.002	BCL2, CXCL12, MYBL1
		expansion of mononuclear leukocytes	0.00216	BCL2, CXCL12, MYBL1
		expansion of leukocytes	0.0033	BCL2, CXCL12, MYBL1
		expansion of lymphatic system cells	0.00341	BCL2, CXCL12, MYBL1
Immune and Lymphatic System Development and Function	proliferation	proliferation of leukocyte cell lines	1.22e-07	BAG1, BCL2, CXCL12, ERBB3, IL6ST, IRS1, JAK2, MYB (includes EG:4602)
		proliferation of lymphocytes	5.89e-05	BCL2, C1QBP, CASP8, CISH, CXCL12, DNAJA3, MYB (includes EG:4602), PAWR, PRKCZ
		proliferation of mononuclear leukocytes	6.25e-05	BCL2, C1QBP, CASP8, CISH, CXCL12, DNAJA3, MYB (includes EG:4602), PAWR, PRKCZ
		proliferation of T lymphocytes	6.49e-05	BCL2, C1QBP, CASP8, CISH, CXCL12, DNAJA3, MYB (includes EG:4602), PAWR
		proliferation of leukocytes	8.94e-05	BCL2, C1QBP, CASP8, CISH, CXCL12, DNAJA3, MYB (includes EG:4602), PAWR, PRKCZ
		proliferation of B lymphocytes	0.00208	CASP8, CXCL12, PAWR, PRKCZ
	quantity	quantity of T lymphocytes	2.03e-05	BCL2, CASP8, CISH, DNAJA3, IL6ST, JAK2, NFKBIA
		quantity of lymphocytes	2.66e-05	BCL2, CASP8, CISH, CXCL12, DNAJA3, IL6ST, JAK2, NFKBIA
		quantity of mononuclear leukocytes	3.63e-05	BCL2, CASP8, CISH, CXCL12, DNAJA3, IL6ST, JAK2, NFKBIA
		quantity of leukocytes	0.000182	BCL2, CASP8, CISH, CXCL12, DNAJA3, IL6ST, JAK2, NFKBIA
		quantity of lymphatic system cells	0.000273	BCL2, CASP8, CISH, CXCL12, DNAJA3, IL6ST, JAK2, NFKBIA
	differentiation	differentiation of bone marrow cells	0.000103	IL6ST, IRS1, JAK2, MYB (includes EG:4602), NFKBIA
		differentiation of myeloid cells	0.000408	IRS1, JAK2, MYB (includes EG:4602), NFKBIA
	development	development of lymphoid organ	0.000273	BCL2, DNAJA3, PRKCZ
	growth	growth of leukocyte cell lines	0.000601	BCL2, IL6ST, IRS1, JAK2
	expansion	expansion of lymphocytes	0.002	BCL2, CXCL12, MYBL1
	proliferation	proliferation of leukocyte cell lines	1.22e-07	BAG1, BCL2, CXCL12, ERBB3, IL6ST, IRS1, JAK2, MYB (includes EG:4602)
		proliferation of lymphocytes	5.89e-05	BCL2, C1QBP, CASP8, CISH, CXCL12, DNAJA3, MYB (includes EG:4602), PAWR, PRKCZ
		proliferation of mononuclear leukocytes	6.25e-05	BCL2, C1QBP, CASP8, CISH, CXCL12, DNAJA3, MYB (includes EG:4602), PAWR, PRKCZ
		proliferation of T lymphocytes	6.49e-05	BCL2, C1QBP, CASP8, CISH, CXCL12, DNAJA3, MYB (includes EG:4602), PAWR
		proliferation of leukocytes	8.94e-05	BCL2, C1QBP, CASP8, CISH, CXCL12, DNAJA3, MYB (includes EG:4602), PAWR, PRKCZ
		proliferation of B lymphocytes	0.00208	CASP8, CXCL12, PAWR, PRKCZ
	antiviral response	antiviral response	0.00143	CXCL12, IVNS1ABP, JAK1
Connective Tissue Disorders	cell death	cell death of fibroblast cell lines	1.65e-07	BAK1, BBC3, BCL2, CASP8, CASP9, DNAJA3, IVNS1ABP, MAPT, PAWR, PRKCZ
		cell death of fibroblasts	0.00125	BAK1, BCL2, BIK, CASP8, CASP9
	apoptosis	apoptosis of fibroblast cell lines	2.36e-05	BAK1, BBC3, BCL2, CASP8, CASP9, PAWR, PRKCZ
		apoptosis of fibroblasts	0.000428	BAK1, BCL2, BIK, CASP8, CASP9
Tissue Morphology	quantity	quantity of hematopoietic cells	2.04e-07	BAK1, BCL2, CASP8, IL6ST, MYB (includes EG:4602)
		quantity of cells	9.9e-07	BAK1, BCL2, BIK, CASP8, CASP9, CISH, CXCL12, DNAJA3, ERBB3, IL6ST, JAK2, MYB (includes EG:4602), NFKBIA, OGG1, PRKCZ, RET
		quantity of hematopoietic progenitor cells	2.74e-06	BCL2, CASP8, IL6ST, MYB (includes EG:4602)
		quantity of blood cells	1.45e-05	BAK1, BCL2, CASP8, CISH, CXCL12, DNAJA3, IL6ST, JAK2, MYB (includes EG:4602), NFKBIA
		quantity of T lymphocytes	2.03e-05	BCL2, CASP8, CISH, DNAJA3, IL6ST, JAK2, NFKBIA
		quantity of lymphocytes	2.66e-05	BCL2, CASP8, CISH, CXCL12, DNAJA3, IL6ST, JAK2, NFKBIA
		quantity of mononuclear leukocytes	3.63e-05	BCL2, CASP8, CISH, CXCL12, DNAJA3, IL6ST, JAK2, NFKBIA
		quantity of blood platelets	0.000105	BCL2, CXCL12, IL6ST
		quantity of leukocytes	0.000182	BCL2, CASP8, CISH, CXCL12, DNAJA3, IL6ST, JAK2, NFKBIA
		quantity of neurons	0.000268	BCL2, CASP9, ERBB3, IL6ST, RET
		quantity of lymphatic system cells	0.000273	BCL2, CASP8, CISH, CXCL12, DNAJA3, IL6ST, JAK2, NFKBIA
		quantity of germ cells	0.00289	BIK, CXCL12, IL6ST
Neurological Disease	cell death	cell death of neurons	2.32e-07	BAK1, BCL2, CASP8, CASP9, CXCL12, ERBB3, FRAT1, MAPT, NFKBIA, PAWR, RNF19
		cell death of brain cells	6.16e-07	BAK1, BCL2, CASP9, CXCL12, FRAT1, MAPT, NFKBIA, PAWR
		cell death of motor neurons	5.95e-06	BCL2, CASP8, ERBB3, PAWR
		cell death of cerebral cortex cells	2.48e-05	BAK1, BCL2, CASP9, MAPT, NFKBIA, PAWR
		cell death of granule cells	4.25e-05	BCL2, CXCL12, FRAT1, MAPT
		cell death of hippocampal neurons	4.25e-05	BAK1, BCL2, CASP9, PAWR
		cell death of hippocampal cells	5.92e-05	BAK1, BCL2, CASP9, PAWR
		cell death of sensory neurons	8.31e-05	BCL2, CASP9, ERBB3
		cell death of glioma cells	0.000176	BCL2, CASP8, CXCL12
		cell death of sympathetic neuron	0.000251	BAK1, BCL2, CASP9
		cell death of cortical neurons	0.000778	BAK1, BCL2, MAPT, NFKBIA
		cell death of neuroblastoma cell lines	0.000852	BBC3, BCL2, PINK1, RET
		cell death of nervous tissue cell lines	0.0017	BAK1, BCL2, BIK
		cell death of neuroglia	0.00225	BCL2, CXCL12, OGG1
	apoptosis	apoptosis of neurons	3.59e-06	BAK1, BCL2, CASP9, CXCL12, ERBB3, FRAT1, MAPT, PAWR
		apoptosis of brain cells	6.18e-05	BCL2, CASP9, CXCL12, FRAT1, PAWR
		apoptosis of glioma cells	7.33e-05	BCL2, CASP8, CXCL12
		apoptosis of sympathetic neuron	0.000118	BAK1, BCL2, CASP9
		apoptosis of neuroblastoma cell lines	0.000337	BBC3, BCL2, PINK1, RET
		apoptosis of granule cells	0.000427	BCL2, CXCL12, FRAT1
Skeletal and Muscular Disorders	apoptosis	apoptosis of bone cell lines	2.54e-07	BCL2, CASP8, CASP9, IRS1, JAK2, MYB (includes EG:4602)
		apoptosis of bone cancer cell lines	1.23e-05	BCL2, BIK, CASP8, CASP9, DNAJA3
		apoptosis of cardiomyocytes	1.87e-05	BAG1, BCL2, CASP8, CASP9, IL6ST
		apoptosis of muscle cells	0.000163	BAG1, BCL2, CASP8, CASP9, IL6ST
	cell death	cell death of bone cell lines	3.69e-07	BCL2, CASP8, CASP9, IRS1, JAK2, MYB (includes EG:4602)
		cell death of bone cancer cell lines	3.46e-05	BCL2, BIK, CASP8, CASP9, DNAJA3
		cell death of cardiomyocytes	4.67e-05	BAG1, BCL2, CASP8, CASP9, IL6ST
		cell death of muscle cells	0.00035	BAG1, BCL2, CASP8, CASP9, IL6ST
Immunological Disease	apoptosis	apoptosis of lymphoma cell lines	3.84e-07	BCL2, BIK, CASP8, CASP9, MYBL1, NCL, NFKBIA, PRKCZ
		apoptosis of lymphatic system cells	9.02e-06	BAK1, BCL2, CASP8, CASP9, CXCL12, IL6ST, JAK2, NFKBIA, PAWR
		apoptosis of leukocytes	2.08e-05	BAK1, BCL2, CASP8, CASP9, CXCL12, JAK2, NFKBIA, PAWR
		apoptosis of lymphocytes	5.38e-05	BAK1, BCL2, CASP8, CASP9, CXCL12, NFKBIA, PAWR
		apoptosis of mononuclear leukocytes	6.67e-05	BAK1, BCL2, CASP8, CASP9, CXCL12, NFKBIA, PAWR
		apoptosis of T lymphocytes	9.84e-05	BAK1, BCL2, CASP8, CASP9, CXCL12, NFKBIA
		apoptosis of granulocytes	0.000153	BAK1, BCL2, CXCL12, JAK2
		apoptosis of myeloid cells	0.000212	BAK1, BCL2, CXCL12, JAK2
		apoptosis of B lymphocytes	0.000222	BCL2, CASP8, CASP9, NFKBIA
		apoptosis of bone marrow cells	0.000601	BAK1, BCL2, CXCL12, JAK2
	cell death	cell death of lymphoma cell lines	1.1e-06	BCL2, BIK, CASP8, CASP9, MYBL1, NCL, NFKBIA, PRKCZ
		cell death of lymphatic system cells	2.96e-06	BAK1, BCL2, CASP8, CASP9, CXCL12, DNAJA3, IL6ST, JAK2, NFKBIA, PAWR
		cell death of leukocytes	6.03e-06	BAK1, BCL2, CASP8, CASP9, CXCL12, DNAJA3, JAK2, NFKBIA, PAWR
		cell death of lymphocytes	1.55e-05	BAK1, BCL2, CASP8, CASP9, CXCL12, DNAJA3, NFKBIA, PAWR
		cell death of mononuclear leukocytes	1.87e-05	BAK1, BCL2, CASP8, CASP9, CXCL12, DNAJA3, NFKBIA, PAWR
		cell death of T lymphocytes	2.36e-05	BAK1, BCL2, CASP8, CASP9, CXCL12, DNAJA3, NFKBIA
		cell death of thymocytes	5.72e-05	BAK1, BCL2, CASP8, CASP9, DNAJA3
		cell death of granulocytes	0.00016	BAK1, BCL2, CXCL12, JAK2
		cell death of myeloid cells	0.000287	BAK1, BCL2, CXCL12, JAK2
		cell death of B lymphocytes	0.00035	BCL2, CASP8, CASP9, NFKBIA
		cell death of bone marrow cells	0.000827	BAK1, BCL2, CXCL12, JAK2
		cell death of macrophages	0.00309	BCL2, CASP8, NFKBIA
	lymphadenopathy	lymphadenopathy of mice	1.47e-06	BCL2, CASP8, IL6ST, NFKBIA
		lymphadenopathy	1.74e-06	BCL2, CASP8, IL6ST, NFKBIA
	splenomegaly	splenomegaly of mice	1.37e-05	BCL2, CASP8, IL6ST, NFKBIA
		splenomegaly	1.65e-05	BCL2, CASP8, IL6ST, NFKBIA
Cellular Response to Therapeutics	drug resistance	drug resistance of cells	0.000193	BAK1, BCL2, BIK
		drug resistance of cell lines	4.85e-05	BAK1, BCL2, BIK
		drug resistance of tumor cell lines	1.32e-06	BAK1, BCL2, BIK
		drug resistance of breast cancer cell lines	7.57e-07	BAK1, BCL2, BIK
		drug resistance of eukaryotic cells	8.31e-05	BAK1, BCL2, BIK
Reproductive System Disease	drug resistance	drug resistance of breast cancer cell lines	7.57e-07	BAK1, BCL2, BIK
	cell death	cell death of cervical cancer cell lines	9.29e-07	ATP2B1, BAG1, BAK1, BBC3, BCL2, CASP8, DNAJA3, PINK1
		cell death of breast cancer cell lines	4.94e-06	BAG1, BAK1, BCL2, BIK, CASP8, CASP9, NFKBIA, PINK1
		cell death of breast cell lines	0.000591	BCL2, JAK2, NFKBIA
		cell death of prostate cancer cell lines	0.0029	BCL2, CASP8, CASP9, PAWR
	apoptosis	apoptosis of breast cancer cell lines	2.22e-06	BAG1, BAK1, BCL2, BIK, CASP8, CASP9, NFKBIA, PINK1
		apoptosis of cervical cancer cell lines	3.2e-06	BAG1, BAK1, BBC3, BCL2, CASP8, DNAJA3, PINK1
		apoptosis of breast cell lines	0.000398	BCL2, JAK2, NFKBIA
		apoptosis of prostate cancer cell lines	0.00194	BCL2, CASP8, CASP9, PAWR
	cell movement	cell movement of breast cancer cell lines	0.000489	CXCL12, DNAJA3, ERBB3, PRKCZ
	migration	migration of breast cancer cell lines	0.00225	CXCL12, DNAJA3, ERBB3
Amino Acid Metabolism	phosphorylation	phosphorylation of amino acids	1.07e-06	CSNK1D, ERBB3, JAK1, JAK2, MARK4 (includes EG:57787), PINK1, PRKCZ, RET, SRP72
	modification	modification of amino acids	4.84e-05	CSNK1D, ERBB3, JAK1, JAK2, MARK4 (includes EG:57787), PINK1, PRKCZ, RET, SRP72
Post-Translational Modification	phosphorylation	phosphorylation of amino acids	1.07e-06	CSNK1D, ERBB3, JAK1, JAK2, MARK4 (includes EG:57787), PINK1, PRKCZ, RET, SRP72
	modification	modification of amino acids	4.84e-05	CSNK1D, ERBB3, JAK1, JAK2, MARK4 (includes EG:57787), PINK1, PRKCZ, RET, SRP72
	modification	modification of protein	0.00177	BAG1, BCL2, CAND1, DNAJA3, FKBP5, HSPA8, JAK1, JAK2, MAPT
	folding	folding of protein	8.52e-05	BAG1, DNAJA3, FKBP5, HSPA8
	activation	activation of protein	0.00208	BAK1, CASP9, CXCL12
Small Molecule Biochemistry	phosphorylation	phosphorylation of amino acids	1.07e-06	CSNK1D, ERBB3, JAK1, JAK2, MARK4 (includes EG:57787), PINK1, PRKCZ, RET, SRP72
	modification	modification of amino acids	4.84e-05	CSNK1D, ERBB3, JAK1, JAK2, MARK4 (includes EG:57787), PINK1, PRKCZ, RET, SRP72
Tumor Morphology	formation	formation of carcinoma	1.18e-06	BCL2, ERBB3, NFKBIA, OGG1, RET
		formation of malignant tumor	3.31e-05	BCL2, ERBB3, NFKBIA, OGG1, RET
		formation of primary tumor	8.34e-05	BCL2, ERBB3, NFKBIA, OGG1, RET
		formation of tumor	0.000359	BCL2, ERBB3, NFKBIA, OGG1, RET
		formation of benign tumor	0.000629	BCL2, ERBB3, OGG1
	growth	growth of tumor	0.00302	BCL2, ERBB3, HSPA8, NDRG1
Skeletal and Muscular System Development and Function	survival	survival of bone cell lines	1.47e-06	BCL2, ERBB3, IRS1, MYB (includes EG:4602)
Skeletal and Muscular System Development and Function	proliferation	proliferation of bone cell lines	0.00279	ERBB3, IRS1, MYB (includes EG:4602)
Cell Morphology	transformation	transformation of cells	4.48e-06	BCL2, DNAJA3, ERBB3, IRS1, JAK2, MYB (includes EG:4602), PAWR, PRKCZ, PRMT5, RET
		transformation of eukaryotic cells	4.98e-05	BCL2, DNAJA3, ERBB3, IRS1, JAK2, MYB (includes EG:4602), PRMT5, RET
		transformation of cell lines	0.000547	BCL2, DNAJA3, IRS1, JAK2, PRMT5, RET
	morphology	morphology of tumor cell lines	0.000107	BAK1, BCL2, CXCL12, IL6ST, IRF6
		morphology of cells	0.000166	BAK1, BCL2, CASP9, CXCL12, ERBB3, IL6ST, IRF6, PHLDA1
		morphology of cell lines	0.000992	BAK1, BCL2, CXCL12, IL6ST, IRF6
		morphology of eukaryotic cells	0.00277	BAK1, BCL2, CASP9, CXCL12, IL6ST, IRF6
	permeabilization	permeabilization of mitochondria	0.000522	BAK1, BBC3, BCL2
	transmembrane potential	transmembrane potential of mitochondria	0.000897	BAK1, BCL2, CASP8, NFKBIA, PAWR
Endocrine System Development and Function	proliferation	proliferation of endocrine cell lines	5.95e-06	IL6ST, IRS1, PRKCZ, RET
Organismal Development	size	size of mice	1.1e-05	BCL2, CASP9, CISH, IRS1, JAK1
		size of animal	1.37e-05	BCL2, CASP9, CISH, IRS1, JAK1
	myelopoiesis	myelopoiesis of animal	2.07e-05	CXCL12, JAK2, MYB (includes EG:4602)
		myelopoiesis of organism	7.33e-05	CXCL12, JAK2, MYB (includes EG:4602)
		myelopoiesis of mice	0.000881	JAK2, MYB (includes EG:4602)
	hematopoiesis	hematopoiesis of animal	0.000251	CXCL12, JAK2, MYB (includes EG:4602)
		hematopoiesis of organism	0.000836	CXCL12, JAK2, MYB (includes EG:4602)
	erythropoiesis	erythropoiesis of mice	0.000512	JAK2, MYB (includes EG:4602)
		erythropoiesis of animal	0.000624	JAK2, MYB (includes EG:4602)
		erythropoiesis of organism	0.00118	JAK2, MYB (includes EG:4602)
Cellular Movement	migration	migration of tumor cell lines	0.00212	BAG1, CXCL12, DNAJA3, ERBB3, JAK2
		migration of breast cancer cell lines	0.00225	CXCL12, DNAJA3, ERBB3
	cell movement	cell movement	0.00126	BAG1, BCL2, CXCL12, DNAJA3, ERBB3, IRS1, JAK1, JAK2, MAPT, NFKBIA, PRKCZ, RET, TGFB3
		cell movement of eukaryotic cells	0.0012	BAG1, CXCL12, DNAJA3, ERBB3, IRS1, JAK1, JAK2, MAPT, NFKBIA, PRKCZ, RET, TGFB3
		cell movement of tumor cell lines	4.63e-05	BAG1, CXCL12, DNAJA3, ERBB3, IRS1, JAK2, PRKCZ, RET
		cell movement of cell lines	0.000875	BAG1, CXCL12, DNAJA3, ERBB3, IRS1, JAK2, PRKCZ, RET
		cell movement of breast cancer cell lines	0.000489	CXCL12, DNAJA3, ERBB3, PRKCZ
	invasion	invasion of eukaryotic cells	0.00192	BCL2, CXCL12, ERBB3, JAK2, RET, TGFB3
		invasion of cells	0.00257	BCL2, CXCL12, ERBB3, JAK2, RET, TGFB3
Organismal Survival	death	death of mice	1.29e-05	ATP2B1, CASP8, CASP9, CXCL12, DNAJA3, ERBB3, IL6ST, JAK1, JAK2, MYB (includes EG:4602), NFKBIA, RET
		death of rodents	1.57e-05	ATP2B1, CASP8, CASP9, CXCL12, DNAJA3, ERBB3, IL6ST, JAK1, JAK2, MYB (includes EG:4602), NFKBIA, RET
		death of mammalia	1.65e-05	ATP2B1, CASP8, CASP9, CXCL12, DNAJA3, ERBB3, IL6ST, JAK1, JAK2, MYB (includes EG:4602), NFKBIA, RET
		death of animal	2e-05	ATP2B1, CASP8, CASP9, CXCL12, DNAJA3, ERBB3, IL6ST, JAK1, JAK2, MYB (includes EG:4602), NFKBIA, RET
		death of organism	2.03e-05	ATP2B1, CASP8, CASP9, CXCL12, DNAJA3, ERBB3, IL6ST, JAK1, JAK2, MYB (includes EG:4602), NFKBIA, RET
Inflammatory Disease	splenomegaly	splenomegaly of mice	1.37e-05	BCL2, CASP8, IL6ST, NFKBIA
		splenomegaly	1.65e-05	BCL2, CASP8, IL6ST, NFKBIA
Cardiac Necrosis/Cell Death	apoptosis	apoptosis of cardiomyocytes	1.87e-05	BAG1, BCL2, CASP8, CASP9, IL6ST
		apoptosis of heart cells	1.87e-05	BAG1, BCL2, CASP8, CASP9, IL6ST
	cell death	cell death of cardiomyocytes	4.67e-05	BAG1, BCL2, CASP8, CASP9, IL6ST
		cell death of heart cells	4.67e-05	BAG1, BCL2, CASP8, CASP9, IL6ST
Cardiovascular Disease	apoptosis	apoptosis of cardiomyocytes	1.87e-05	BAG1, BCL2, CASP8, CASP9, IL6ST
		apoptosis of heart cells	1.87e-05	BAG1, BCL2, CASP8, CASP9, IL6ST
		apoptosis of endothelial cells	0.000364	BCL2, CASP8, CASP9, NFKBIA
		apoptosis of endothelial cell lines	0.00279	BCL2, CASP9, CXCL12
	cell death	cell death of cardiomyocytes	4.67e-05	BAG1, BCL2, CASP8, CASP9, IL6ST
		cell death of endothelial cells	0.000472	BCL2, CASP8, CASP9, NFKBIA
Hepatic System Disease	apoptosis	apoptosis of hepatoma cell lines	1.87e-05	BCL2, CASP8, CASP9, NFKBIA, PRKCZ
	cell death	cell death of hepatoma cell lines	3.78e-05	BCL2, CASP8, CASP9, NFKBIA, PRKCZ
	damage	damage of liver	0.00341	CASP8, PAWR, PRKCZ
Gastrointestinal Disease	apoptosis	apoptosis of colorectal cancer cell lines	2.48e-05	BBC3, BCL2, BIK, CASP8, CASP9, MYB (includes EG:4602)
	cell death	cell death of colorectal cancer cell lines	6.29e-05	BBC3, BCL2, BIK, CASP8, CASP9, MYB (includes EG:4602)
	gastric cancer	gastric cancer	0.000242	BAK1, CASP8, MYBL1, RET
	stomach tumor	stomach tumor	0.00299	CASP8, MYBL1, RET
	damage	damage of liver	0.00341	CASP8, PAWR, PRKCZ
Gene Expression	binding	binding of Sis-inducible element	2.51e-05	IL6ST, JAK1, JAK2
		binding of DNA	0.00286	BAG1, JAK2, MYB (includes EG:4602), NCL, NFKBIA
	activation	activation of synthetic promoter	0.00123	BAG1, BCL2, CASP8, CISH, CXCL12, FRAT1, NFKBIA, TGFB3
		activation of gene	0.00195	BCL2, CISH, DNAJA3, IL6ST, MYB (includes EG:4602)
	transcription	transcription	0.000167	BAG1, BCL2, CASP8, CISH, FRAT1, IL6ST, IVNS1ABP, JAK2, MYB (includes EG:4602), MYBL1, NFKBIA, PAWR, PRKCZ, STATIP1, TGFB3, ZNF467
		transcription of gene	0.000808	BAG1, BCL2, IL6ST, JAK2, NFKBIA, PAWR, STATIP1
	expression	expression of gene	0.00107	BAG1, BCL2, IL6ST, JAK2, NFKBIA, PAWR, STATIP1
	transactivation	transactivation	0.0014	BAG1, BCL2, JAK1, MYB (includes EG:4602), NFKBIA, PRKCZ, RET, ZNF467
Cell Cycle	mitogenesis	mitogenesis	3.74e-05	ERBB3, IRS1, JAK2, PRKCZ, RET, TGFB3
		mitogenesis of cell lines	0.000364	ERBB3, IRS1, PRKCZ, RET
		mitogenesis of eukaryotic cells	0.00181	ERBB3, IRS1, PRKCZ, RET
	cell stage	cell stage	0.000147	BAK1, BCL2, CSNK1D, CXCL12, ERBB3, IRS1, IVNS1ABP, MYB (includes EG:4602), MYBL1, NFKBIA, PRMT5
	cell cycle progression	cell cycle progression	0.000389	BCL2, CSNK1D, CXCL12, ERBB3, HSPA8, IRS1, JAK2, NFKBIA, PAWR, PRMT5
	mitosis	mitosis	0.00176	BCL2, CSNK1D, ERBB3, IRS1, PRMT5
Cellular Compromise	permeability transition	permeability transition	4.55e-05	BCL2, BIK, CASP8, CXCL12
	dysfunction	dysfunction of mitochondria	0.00093	BAK1, BCL2, BIK
Organ Development	development	development of organ	5.7e-05	BAK1, BCL2, CASP8, CASP9, CXCL12, DNAJA3, ERBB3, MAPT, PRKCZ, RET
	development	development of lymphoid organ	0.000273	BCL2, DNAJA3, PRKCZ
Nervous System Development and Function	survival	survival of sensory neurons	6.43e-05	BCL2, CXCL12, RET
		survival of neurons	0.00204	BCL2, CXCL12, NFKBIA, RET
	quantity	quantity of neurons	0.000268	BCL2, CASP9, ERBB3, IL6ST, RET
	development	development of nervous system	0.00269	CASP9, CXCL12, ERBB3, MAPT, RET
Cellular Assembly and Organization	formation	formation of plasma membrane projections	0.000681	CXCL12, ERBB3, MAPT, RET, TGFB3
Respiratory Disease	apoptosis	apoptosis of lung cancer cell lines	6.93e-05	BAK1, BBC3, BCL2, CASP8, ERBB3
	cell death	cell death of lung cancer cell lines	0.000122	BAK1, BBC3, BCL2, CASP8, ERBB3
Protein Folding	folding	folding of protein	8.52e-05	BAG1, DNAJA3, FKBP5, HSPA8
Molecular Transport	translocation	translocation of protein	9.38e-05	JAK2, NFKBIA, TGFB3
	uptake	uptake of calcium	0.000489	BCL2, BIK, IRS1
	release	release of calcium	0.00148	BCL2, CXCL12, IL6ST, IRS1
Protein Trafficking	translocation	translocation of protein	9.38e-05	JAK2, NFKBIA, TGFB3
Cell Signaling	signaling pathway	signaling pathway	0.000101	CSNK1D, CXCL12, ERBB3, IL6ST, IRS1, JAK1, JAK2, NFKBIA, PAWR, PRKCZ, RET, SRP72, STATIP1, TGFB3
	uptake	uptake of calcium	0.000489	BCL2, BIK, IRS1
	release	release of calcium	0.00148	BCL2, CXCL12, IL6ST, IRS1
	protein kinase cascade	protein kinase cascade	0.00237	DOK4, JAK2, PINK1, RET, STATIP1
	cell surface receptor linked signal transduction	cell surface receptor linked signal transduction	0.00257	BAG1, DOK4, ERBB3, IL6ST, JAK2
Cellular Development	differentiation	differentiation of cells	0.00029	BAG1, BCL2, CAND1, CASP8, ERBB3, IL6ST, IRS1, JAK2, MYB (includes EG:4602), NDRG1, NFKBIA, RET, TGFB3
		differentiation of cell lines	0.00158	BCL2, IL6ST, IRS1, JAK2, MYB (includes EG:4602), NDRG1, TGFB3
		differentiation of bone marrow cells	0.000103	IL6ST, IRS1, JAK2, MYB (includes EG:4602), NFKBIA
		differentiation of lymphatic system cells	0.00035	BCL2, CASP8, IL6ST, IRS1, JAK2, MYB (includes EG:4602), NFKBIA
		differentiation of myeloid cells	0.000408	IRS1, JAK2, MYB (includes EG:4602), NFKBIA
		differentiation of red blood cells	0.002	BCL2, JAK2, MYB (includes EG:4602)
		differentiation of megakaryocytes	0.00233	IL6ST, MYB (includes EG:4602)
		differentiation of blood cells	0.00305	BCL2, CASP8, IRS1, JAK2, MYB (includes EG:4602), NFKBIA
	development	development of blood cells	0.00019	BCL2, CXCL12, IL6ST, JAK1, MYB (includes EG:4602), NFKBIA
		development of lymphatic system cells	0.000216	BCL2, CXCL12, IL6ST, JAK1, MYB (includes EG:4602), NFKBIA
	growth	growth of blood cells	0.00029	BCL2, CXCL12, IL6ST, MYB (includes EG:4602), MYBL1
		growth of leukocyte cell lines	0.000601	BCL2, IL6ST, IRS1, JAK2
		growth of leukocytes	0.0012	BCL2, CXCL12, IL6ST, MYBL1
	expansion	expansion of blood cells	0.000489	BCL2, CXCL12, MYB (includes EG:4602), MYBL1
		expansion of lymphocytes	0.002	BCL2, CXCL12, MYBL1
		expansion of mononuclear leukocytes	0.00216	BCL2, CXCL12, MYBL1
		expansion of leukocytes	0.0033	BCL2, CXCL12, MYBL1
Cell-To-Cell Signaling and Interaction	contact growth inhibition	contact growth inhibition of cell lines	0.00242	JAK2, PRKCZ, TGFB3
	binding	binding of cells	0.00283	BCL2, C1QBP, CXCL12, ERBB3, JAK2, NCL, PRMT5
		binding of eukaryotic cells	0.00181	BCL2, C1QBP, CXCL12, ERBB3, JAK2, NCL, PRMT5
		binding of cell lines	0.000754	C1QBP, CXCL12, ERBB3, JAK2, NCL, PRMT5
Cellular Function and Maintenance	contact growth inhibition	contact growth inhibition of cell lines	0.00242	JAK2, PRKCZ, TGFB3
	cytostasis	cytostasis of cell lines	0.00341	JAK2, NFKBIA, PRKCZ, TGFB3
Reproductive System Development and Function	quantity	quantity of germ cells	0.00289	BIK, CXCL12, IL6ST
Dermatological Diseases and Conditions	apoptosis	apoptosis of melanoma cells	0.000131	BCL2, CASP9, PHLDA1
		apoptosis of epithelial cell lines	0.00314	BCL2, CASP8, CASP9, JAK2
	cell death	cell death of melanoma cells	0.000231	BCL2, CASP9, PHLDA1
Renal and Urological Disease	cell death	cell death of kidney cancer cell lines	0.000176	BCL2, CASP8, PAWR
	apoptosis	apoptosis of kidney cancer cell lines	0.00191	BCL2, PAWR
Developmental Disorder	developmental disorder	developmental disorder of tissue	0.000337	BCL2, ERBB3, IL6ST, NFKBIA
Endocrine System Disorders	apoptosis	apoptosis of endocrine cells	0.0017	CASP9, NFKBIA, RET
Vitamin and Mineral Metabolism	uptake	uptake of calcium	0.000489	BCL2, BIK, IRS1
	release	release of calcium	0.00148	BCL2, CXCL12, IL6ST, IRS1
DNA Replication, Recombination, and Repair	condensation	condensation of chromatin	0.00108	BCL2, BIK, CASP9
	fragmentation	fragmentation of DNA	0.0014	BAK1, BCL2, BIK, CASP9, CXCL12
	degradation	degradation of DNA	0.00205	BAK1, BCL2, BIK, CASP9, CXCL12
	metabolism	metabolism of DNA	0.00315	BAK1, BCL2, BIK, CASP9, CXCL12, NCL
Free Radical Scavenging	production	production of reactive oxygen species	0.00272	BAK1, BCL2, CXCL12, DOK4
Liver Damage	damage	damage of liver	0.00341	CASP8, PAWR, PRKCZ

## Sheet: Cell growth
¬© 2000-2007 Ingenuity Systems, Inc. All rights reserved.
Category	Process	Process Annotation	Adjusted P	Genes
RNA Post-Transcriptional Modification	modification	modification of RNA	4.83e-08	DKC1, SFRS1, SFRS2, SFRS7, SIP1, SNRPD1, SYNCRIP
		modification of rRNA	3.66e-13	DKC1, EXOSC2, GEMIN4, IMP4, NOL5A, NOLC1, NOP5/NOP58
		modification of mRNA	2.49e-14	DDX20, EIF4A1, EIF4E, GEMIN6, GEMIN5 (includes EG:25929), SFRS1, SFRS2, SFRS7, SFRS10, SIP1, SNRPD1
	processing	processing of RNA	1.65e-08	DKC1, SFRS1, SFRS2, SFRS7, SIP1, SNRPD1, SYNCRIP
		processing of rRNA	3.66e-13	DKC1, EXOSC2, GEMIN4, IMP4, NOL5A, NOLC1, NOP5/NOP58
		processing of mRNA	1.7e-11	DDX20, GEMIN6, GEMIN5 (includes EG:25929), SFRS1, SFRS2, SFRS7, SFRS10, SIP1, SNRPD1
	splicing	splicing of RNA	5.92e-08	SFRS1, SFRS2, SFRS7, SIP1, SNRPD1, SYNCRIP
		splicing of mRNA	5.32e-13	DDX20, GEMIN6, GEMIN5 (includes EG:25929), SFRS1, SFRS2, SFRS10, SIP1, SNRPD1
	assembly	assembly of spliceosomes	2.78e-06	DDX20, SIP1, SNRPD1
Protein Synthesis	translation	translation	1.82e-06	EIF2B3, EIF2S1, EIF3S1, EIF3S9, EIF4A1, EIF4E
		translation of protein	4.19e-08	EIF2B3, EIF2S1, EIF3S1, EIF3S9, EIF4A1, EIF4E
		initiation of translation	4.88e-06	EIF2B3, EIF3S1, EIF3S9, EIF4E
		initiation of translation of protein	4.88e-06	EIF2B3, EIF3S1, EIF3S9, EIF4E
	biosynthesis	biosynthesis of protein	0.000176	EIF2B3, EIF2S1, EIF3S1, EIF3S9, EIF4A1, EIF4E
	synthesis	synthesis of protein	0.00091	EIF2B3, EIF2S1, EIF3S1, EIF3S9, EIF4A1, EIF4E
	metabolism	metabolism of protein	0.00702	EIF2B3, EIF2S1, EIF3S1, EIF3S9, EIF4A1, EIF4E
Cellular Assembly and Organization	assembly	assembly of spliceosomes	2.78e-06	DDX20, SIP1, SNRPD1

## Sheet: Gene expression
¬© 2000-2007 Ingenuity Systems, Inc. All rights reserved.
Category	Process	Process Annotation	Adjusted P	Genes
Gene Expression	transcription	transcription	3.15e-12	ARNT, ARNT2, BCL3, BMP4, CBX3, CCND1, E2F6, HEY1, ID2, JMJD1C, LMO4, NCOA1, NCOA3, NME1, NRIP1, RARA, RBBP8 (includes EG:5932), RXRA, TFF1, TRIM24
		transcription of synthetic promoter	1.04e-08	BMP4, CCND1, E2F6, ID2, NCOA1, NCOA3, NRIP1, RARA, RBBP8 (includes EG:5932), RXRA
		transcription of gene	1.95e-07	ARNT, CCND1, E2F6, LMO4, NCOA1, NCOA3, NRIP1, RARA, RXRA
		transcription of DNA	3.74e-06	ARNT, ARNT2, E2F6, HEY1, ID2, JMJD1C, LMO4, NRIP1, RARA, RXRA, TRIM24
		transcription of NFkB binding site	3.48e-05	BCL3, NCOA1, NCOA3
	expression	expression of synthetic promoter	2.84e-08	BMP4, CCND1, E2F6, ID2, NCOA1, NCOA3, NRIP1, RARA, RBBP8 (includes EG:5932), RXRA
		expression of gene	2.93e-07	ARNT, CCND1, E2F6, LMO4, NCOA1, NCOA3, NRIP1, RARA, RXRA
		expression of DNA	5.09e-07	ARNT, ARNT2, BCL3, E2F6, HEY1, ID2, JMJD1C, LMO4, NRIP1, RARA, RXRA, TRIM24
		expression of NFkB binding site	0.000108	BCL3, NCOA1, NCOA3
	transactivation	transactivation	2.84e-08	ARNT, BCL3, CCND1, E2F6, LMO4, NCOA1, NCOA3, NRIP1, RARA, RXRA, TBL1XR1
		transactivation of gene	1.67e-06	ARNT, BCL3, CCND1, NCOA1, RARA, RXRA
		transactivation of synthetic promoter	7.5e-06	ARNT, NCOA1, NCOA3, NRIP1, RARA, RXRA
	activation	activation of gene	8.07e-07	ARNT, BCL3, CCND1, NCOA1, NRIP1, RARA, RXRA
		activation of synthetic promoter	3.17e-06	ARNT, CCND1, HEY1, ID2, NCOA1, NCOA3, NRIP1, RARA, RXRA
		activation of estrogen response element	7.56e-05	LMO4, NCOA1, NCOA3
		activation of AP1 consensus site	0.000436	CCND1, RARA, RXRA
Organ Development	development	development of mammary alveolus	6.44e-06	CCND1, ID2, LMO4
		development of heart	0.00513	BMP4, CCND1, ID2
	organogenesis	organogenesis	0.00058	BMP4, CCND1, HEY1, ID2, NCOA1, NME1
Reproductive System Development and Function	development	development of mammary alveolus	6.44e-06	CCND1, ID2, LMO4
Cellular Development	differentiation	differentiation of cells	2.81e-05	AMD1, BCL3, BMP4, CCND1, ID2, LMO4, NME1, RARA, RXRA, SIAH2, TFF1
		differentiation of epithelial cells	1.42e-05	BMP4, CCND1, ID2, LMO4, RXRA
		differentiation of cell lines	0.000507	AMD1, BMP4, CCND1, ID2, NME1, RARA
		differentiation of epidermal cells	0.000401	BMP4, CCND1, RXRA
		differentiation of muscle cells	0.00127	BMP4, RARA, RXRA
		differentiation of blood cells	0.00159	BCL3, BMP4, ID2, RARA, RXRA
		differentiation of mononuclear leukocytes	0.0026	BCL3, BMP4, ID2, RARA
		differentiation of T lymphocytes	0.0048	BCL3, BMP4, ID2
		differentiation of leukocytes	0.00523	BCL3, BMP4, ID2, RARA
		differentiation of neuroglia	0.00799	BMP4, ID2
		differentiation of lymphatic system cells	0.00826	BCL3, BMP4, ID2, RARA
	maturation	maturation of cells	0.000142	ARNT, CCND1, NCOA1, RARA, RXRA
	growth	growth of epithelial cells	0.000616	CCND1, ID2, RARA
Cancer	neoplasia	neoplasia	1.43e-05	ARNT, BCL3, CCND1, ID2, LMO4, NME1, NRIP1, RARA, RXRA, TFF1
	tumorigenesis	tumorigenesis	2.71e-05	ARNT, BCL3, CCND1, ID2, LMO4, NCOA1, NME1, NRIP1, RARA, RXRA, TFF1
	primary tumor	primary tumor	2.96e-05	BCL3, CCND1, ID2, NME1, NRIP1, RARA, RXRA, TFF1
	cancer	cancer	3.28e-05	ARNT, BCL3, CCND1, ID2, LMO4, NME1, NRIP1, RARA, RXRA
	growth	growth of breast cancer cell lines	4.79e-05	BCAR3, CCND1, NCOA3, NME1, RARA
		growth of ovarian cancer cell lines	0.000219	CCND1, RARA, RXRA
		growth of tumor cell lines	0.000822	BCAR3, CCND1, NCOA1, NCOA3, NME1, RARA, RXRA
	transformation	transformation	5.54e-05	AMD1, CCND1, E2F6, HEY1, ID2, LMO4, NCOA3
		transformation of eukaryotic cells	0.00114	AMD1, CCND1, HEY1, ID2, NCOA3
		transformation of fibroblasts	0.00188	AMD1, CCND1, ID2
		transformation of cells	0.0029	AMD1, CCND1, HEY1, ID2, NCOA3
		transformation of cell lines	0.00329	AMD1, CCND1, HEY1, NCOA3
	malignant tumor	malignant tumor	0.000152	BCL3, CCND1, ID2, NME1, NRIP1, RARA, RXRA
	tumor	tumor	0.000189	BCL3, CCND1, ID2, NME1, NRIP1, RARA, RXRA, TFF1
	proliferation	proliferation of breast cancer cell lines	0.000397	BCAR3, CCND1, ID2, NCOA3
		proliferation of tumor cell lines	0.00202	BCAR3, CCND1, ID2, NCOA3, NRIP1, RXRA
	acute myeloid leukemia	acute myeloid leukemia	0.000811	ARNT, RARA, RXRA
	leukemia	leukemia	0.000848	ARNT, BCL3, RARA, RXRA
	development	development of primary tumor	0.00101	CCND1, RARA, TFF1
		development of tumor	0.00419	CCND1, RARA, TFF1
	invasion	invasion of eukaryotic cells	0.00106	BMP4, CCND1, ID2, NME1, TFF1
		invasion of cells	0.00137	BMP4, CCND1, ID2, NME1, TFF1
		invasion of tumor cell lines	0.0021	BMP4, ID2, NME1, TFF1
		invasion of cell lines	0.00391	BMP4, ID2, NME1, TFF1
	hematologic cancer	hematologic cancer	0.00119	ARNT, BCL3, RARA, RXRA
	skin tumor	skin tumor	0.0015	NME1, RARA, RXRA
	skin cancer	skin cancer	0.00166	NME1, RARA, RXRA
	myeloid leukemia	myeloid leukemia	0.0017	ARNT, RARA, RXRA
	cytostasis	cytostasis of tumor cell lines	0.00183	BMP4, CCND1, RXRA
	hyperproliferation	hyperproliferation	0.00185	BCL3, CCND1, NCOA1, RXRA
	differentiation	differentiation of tumor cell lines	0.00365	AMD1, CCND1, NME1, RARA
Cell Cycle	S phase	entry into S phase of fibroblast cell lines	1.58e-05	CCND1, E2F6, NCOA3
		entry into S phase of eukaryotic cells	9.46e-05	CCND1, E2F6, ID2, NCOA3
		S phase of fibroblast cell lines	0.000123	CCND1, E2F6, NCOA3
		entry into S phase of cell lines	0.000385	CCND1, E2F6, NCOA3
		S phase of eukaryotic cells	0.000733	CCND1, E2F6, ID2, NCOA3
		S phase of cell lines	0.0028	CCND1, E2F6, NCOA3
	interphase	interphase of eukaryotic cells	5e-05	BCL3, BMP4, CCND1, E2F6, ID2, NCOA3, RBBP8 (includes EG:5932)
		entry into interphase of eukaryotic cells	0.000115	CCND1, E2F6, ID2, NCOA3
	G1/S phase transition	G1/S phase transition of eukaryotic cells	0.00114	CCND1, ID2, NCOA3
	cell stage	cell stage	0.000305	ARNT, BCL3, BMP4, CCND1, E2F6, ID2, NCOA3, RBBP8 (includes EG:5932)
		entry into cell stage	0.000473	CCND1, E2F6, ID2, NCOA3
		arrest in cell stage	0.00989	ARNT, BMP4, CCND1, E2F6
	G1 phase	G1 phase of eukaryotic cells	0.0025	BCL3, CCND1, ID2, NCOA3
	cell cycle progression	arrest in cell cycle progression	0.0026	BMP4, CCND1, ID2, RARA
		arrest in cell cycle progression of eukaryotic cells	0.00556	BMP4, CCND1, ID2
		cell cycle progression	0.00594	BCAR3, BCL3, BMP4, CCND1, ID2, RARA
Connective Tissue Development and Function	S phase	entry into S phase of fibroblast cell lines	1.58e-05	CCND1, E2F6, NCOA3
	S phase	S phase of fibroblast cell lines	0.000123	CCND1, E2F6, NCOA3
	development	development of bone	0.00131	BMP4, CYP27B1, LMO4
Developmental Disorder	developmental disorder	developmental disorder	0.00333	CCND1, CYP27B1, ID2, LMO4, RARA, RXRA
		developmental disorder of organ	0.00698	CCND1, CYP27B1, RARA
Cellular Growth and Proliferation	growth	growth of breast cancer cell lines	4.79e-05	BCAR3, CCND1, NCOA3, NME1, RARA
		growth of ovarian cancer cell lines	0.000219	CCND1, RARA, RXRA
		growth of epithelial cells	0.000616	CCND1, ID2, RARA
		growth of cell lines	0.0007	BCAR3, BMP4, CCND1, NCOA1, NCOA3, NME1, RARA, RXRA
		growth of eukaryotic cells	0.00081	BCAR3, BMP4, CCND1, ID2, NCOA1, NCOA3, NME1, RARA, RXRA
		growth of tumor cell lines	0.000822	BCAR3, CCND1, NCOA1, NCOA3, NME1, RARA, RXRA
		growth of cells	0.00901	BCAR3, BMP4, CCND1, ID2, NCOA1, NCOA3, NME1, RARA, RXRA
	proliferation	proliferation of cells	0.000217	BCAR3, BCL3, BMP4, CCND1, HEY1, ID2, NCOA1, NCOA3, NME1, NRIP1, RARA, RXRA, TFF1
		proliferation of muscle cells	0.000228	BMP4, ID2, RARA, RXRA
		proliferation of breast cancer cell lines	0.000397	BCAR3, CCND1, ID2, NCOA3
		proliferation of eukaryotic cells	0.00189	BCAR3, BMP4, CCND1, HEY1, ID2, NCOA1, NCOA3, NRIP1, RARA, RXRA
		proliferation of tumor cell lines	0.00202	BCAR3, CCND1, ID2, NCOA3, NRIP1, RXRA
		proliferation of cell lines	0.0031	BCAR3, BMP4, CCND1, ID2, NCOA3, NRIP1, RXRA
		proliferation of epithelial cells	0.00793	CCND1, ID2, RXRA
Reproductive System Disease	growth	growth of breast cancer cell lines	4.79e-05	BCAR3, CCND1, NCOA3, NME1, RARA
		growth of ovarian cancer cell lines	0.000219	CCND1, RARA, RXRA
	proliferation	proliferation of breast cancer cell lines	0.000397	BCAR3, CCND1, ID2, NCOA3
	G2 phase	G2 phase of breast cancer cell lines	0.000773	CCND1, RBBP8 (includes EG:5932)
	breast cancer	breast cancer	0.00895	CCND1, LMO4, NME1
Tissue Morphology	morphology	morphology of tissue	6.2e-05	CCND1, ID2, RARA, RXRA
Endocrine System Development and Function	glucose tolerance	glucose tolerance of mice	7.56e-05	ARNT, NRIP1, RXRA
		glucose tolerance	0.000115	ARNT, NRIP1, RXRA
Cell Morphology	size	size of eukaryotic cells	0.000569	BCL3, CCND1, NCOA3, RXRA
		size of cells	0.000848	BCL3, CCND1, NCOA3, RXRA
	transformation	transformation of eukaryotic cells	0.00114	AMD1, CCND1, HEY1, ID2, NCOA3
		transformation of fibroblasts	0.00188	AMD1, CCND1, ID2
		transformation of cells	0.0029	AMD1, CCND1, HEY1, ID2, NCOA3
		transformation of cell lines	0.00329	AMD1, CCND1, HEY1, NCOA3
Dermatological Diseases and Conditions	skin tumor	skin tumor	0.0015	NME1, RARA, RXRA
	skin cancer	skin cancer	0.00166	NME1, RARA, RXRA
	dermatological disorder	dermatological disorder	0.00395	COL12A1, NCOA1, RARA, RXRA
Skeletal and Muscular System Development and Function	proliferation	proliferation of muscle cells	0.000228	BMP4, ID2, RARA, RXRA
	differentiation	differentiation of muscle cells	0.00127	BMP4, RARA, RXRA
	myogenesis	myogenesis	0.00107	BMP4, HEY1, ID2
	development	development of bone	0.00131	BMP4, CYP27B1, LMO4
	development	development of muscle	0.00729	BMP4, HEY1, ID2
Cell Death	apoptosis	apoptosis	0.0019	BCL3, BMP4, CCND1, HEY1, ID2, NCOA1, NCOA3, NME1, RARA, RXRA, SIAH2, TFF1
	cell death	cell death	0.00214	ARNT, BCL3, BMP4, CCND1, HEY1, ID2, NCOA1, NCOA3, NME1, RARA, RXRA, SIAH2, TFF1
Hematological Disease	acute myeloid leukemia	acute myeloid leukemia	0.000811	ARNT, RARA, RXRA
	leukemia	leukemia	0.000848	ARNT, BCL3, RARA, RXRA
	hematologic cancer	hematologic cancer	0.00119	ARNT, BCL3, RARA, RXRA
	myeloid leukemia	myeloid leukemia	0.0017	ARNT, RARA, RXRA
Viral Function	activation	activation of virus	0.000216	CCND1, NCOA1, RARA, RXRA
		activation of Retroviridae	0.0015	NCOA1, RARA, RXRA
Cardiovascular System Development and Function	development	development of heart	0.00513	BMP4, CCND1, ID2
Cardiovascular System Development and Function	development	development of blood vessel	0.00981	ARNT, BMP4, CCND1, HEY1
Organismal Development	development	development of organism	0.000394	AMD1, BMP4, CCND1, ID2, NCOA1, NCOA3, RARA
		development of animal	0.00305	AMD1, CCND1, NCOA1, NCOA3, RARA
		development of mice	0.00321	CCND1, NCOA1, NCOA3, RARA
		development of rodents	0.00336	CCND1, NCOA1, NCOA3, RARA
		development of mammalia	0.00349	CCND1, NCOA1, NCOA3, RARA
		development of vessel	0.0101	ARNT, BMP4, CCND1, HEY1
	response	response of organism	0.00188	ARNT, ARNT2, BCAR3
	mass	mass of mice	0.00497	CCND1, CYP27B1, RXRA
		mass of rodents	0.0074	CCND1, CYP27B1, RXRA
		mass of animal	0.00895	CCND1, CYP27B1, RXRA
		mass of mammalia	0.00895	CCND1, CYP27B1, RXRA
		mass of organism	0.00907	CCND1, CYP27B1, RXRA
Hair and Skin Development and Function	differentiation	differentiation of epidermal cells	0.000401	BMP4, CCND1, RXRA
Tissue Development	development	development of bone	0.00131	BMP4, CYP27B1, LMO4
		development of tissue	0.00205	BMP4, CYP27B1, HEY1, ID2, LMO4, RARA
		development of metanephros	0.00224	BMP4, RARA
		development of connective tissue	0.00236	BMP4, CYP27B1, LMO4
		development of muscle	0.00729	BMP4, HEY1, ID2
	myogenesis	myogenesis	0.00107	BMP4, HEY1, ID2
	accumulation	accumulation of cells	0.0014	BCL3, CCND1, E2F6, RARA
Tumor Morphology	development	development of primary tumor	0.00101	CCND1, RARA, TFF1
		development of tumor	0.00419	CCND1, RARA, TFF1
Cellular Movement	invasion	invasion of cells	0.00137	BMP4, CCND1, ID2, NME1, TFF1
		invasion of eukaryotic cells	0.00106	BMP4, CCND1, ID2, NME1, TFF1
		invasion of tumor cell lines	0.0021	BMP4, ID2, NME1, TFF1
		invasion of cell lines	0.00391	BMP4, ID2, NME1, TFF1
Cellular Function and Maintenance	cell movement	cell movement	0.00948	ARNT, BMP4, CCND1, HEY1, ID2, NME1, RARA, TFF1
	cytostasis	cytostasis	0.0024	BMP4, CCND1, RARA, RXRA
		cytostasis of eukaryotic cells	0.00127	BMP4, CCND1, RARA, RXRA
		cytostasis of tumor cell lines	0.00183	BMP4, CCND1, RXRA
		cytostasis of cell lines	0.00611	BMP4, CCND1, RXRA
	contact growth inhibition	contact growth inhibition	0.00158	BMP4, CCND1, RARA
Immune and Lymphatic System Development and Function	differentiation	differentiation of mononuclear leukocytes	0.0026	BCL3, BMP4, ID2, RARA
		differentiation of T lymphocytes	0.0048	BCL3, BMP4, ID2
		differentiation of leukocytes	0.00523	BCL3, BMP4, ID2, RARA
Cell-To-Cell Signaling and Interaction	contact growth inhibition	contact growth inhibition	0.00158	BMP4, CCND1, RARA
Hematological System Development and Function	differentiation	differentiation of blood cells	0.00159	BCL3, BMP4, ID2, RARA, RXRA
		differentiation of mononuclear leukocytes	0.0026	BCL3, BMP4, ID2, RARA
		differentiation of T lymphocytes	0.0048	BCL3, BMP4, ID2
		differentiation of leukocytes	0.00523	BCL3, BMP4, ID2, RARA
	hematopoiesis	hematopoiesis	0.0036	BCL3, BMP4, CCND1, ID2, RARA
Connective Tissue Disorders	transformation	transformation of fibroblasts	0.00188	AMD1, CCND1, ID2
